# Supplementary material for: Transcriptome analysis of poplar rust telia reveals overwintering adaptation and tightly coordinated karyogamy and meiosis processes
Source: Front Plant Sci. 2013 Nov 21;4:456. doi: 10.3389/fpls.2013.00456 (PMC3835972; doi:10.3389/fpls.2013.00456)
Supplement: Figure S1 — Electrophoretic profiles of total RNA collected in the study. [file DataSheet1.ZIP › Table S2.xlsx]

## Sheet: Sheet1
Table S2. Genome-wide expression analysis of M. larici-populina genes measured at the telial and uredinial stages using microarray
		Gene Categoriesb						Mean expression levelc					Expression ratio (log2)d			Relative Expression Index (log2)e													Annotation
SEQ_IDa		CAZymes	LIPASE	Proteases	SSPs	Transporters		USP	INF	URE	TEL		TEL/URE	p-value		USP-1	USP-2	USP-3	INF-1	INF-2	INF-3	URE-1	URE-2	URE-3	TEL-1	TEL-2	TEL-3		Blastp nr
Mellp1_92873_EuGene_00530054								251	135	72	50260		9.4	0.001		-1.20296	-1.23758	-1.2665	-2.16766	-2.45534	-1.7723	-2.66143	-3.10094	-3.36037	6.41755	6.38779	6.41975		No hits found
Mellp1_27999_gw1_24_76_1								48	34	102	54970		9.1	0.001		-2.17966	-2.83189	-3.05504	-3.42074	-3.17683	-2.95893	-1.6707	-1.83698	-1.29064	7.47389	7.50992	7.4376		ref|XP_001268186.1| short chain dehydrogenase/reductase family [Aspergillus clavatusNRRL 1] 1e-32 143
Mellp1_101624_fgenesh2_pg_2_103								28	27	27	12711		8.9	0.001		-2.00012	-2.35366	-2.19781	-2.22663	-2.35972	-2.03445	-2.28478	-2.43261	-2.04915	6.71972	6.31995	6.89928		gb|EAU91742.1| hypothetical protein CC1G_04510 [Coprinopsis cinerea okayama7#130] 1e-48 197
Shacq_SPannotated_jgi87547					SSP			38	22	25	11939		8.9	0.001		-0.937556	-2.6203	-1.59492	-2.37848	-2.64888	-2.55454	-2.36574	-2.48133	-2.13808	6.77398	6.24032	6.70554
Mellp1_107118_fgenesh2_pg_21_148					SSP			22	22	23	9702		8.7	0.001		-2.4295	-2.21755	-2.04634	-2.20768	-2.3045	-2.12491	-2.25084	-2.17331	-1.97955	6.72764	6.52754	6.479		gb|ABS86355.1| hypothetical protein [Melampsora medusae f. sp. deltoidis] 1e-41 172
DJO_jgi101938_jgi123761					SSP			60	41	33	11876		8.5	0.001		-2.16544	-1.108	-1.38589	-2.34151	-2.4718	-1.51672	-2.70364	-2.33099	-2.19017	6.08928	6.21197	5.9129
Mellp1_27934_gw1_3_184_1		GT8						34	28	28	8747		8.3	0.001		-2.07198	-1.94491	-1.58929	-1.66955	-2.39974	-2.3237	-1.92004	-2.26996	-2.27901	6.29708	6.14987	6.02124		gb|EAU92836.1| hypothetical protein CC1G_03623 [Coprinopsis cinerea okayama7#130] 2e-50 201
Mellp1_93655_EuGene_00050299		CE8						26	77	45	11548		8	0.003		-2.94026	-2.8645	-2.61375	-1.02792	-0.921643	-1.68482	-2.38333	-2.43188	-1.16438	6.08235	5.71017	6.23995		ref|XP_001594743.1| hypothetical protein SS1G_04551 [Sclerotinia sclerotiorum 1980] 2e-27 126
Mellp1_67834_fgenesh1_pg_C_scaffold_58000053								130	122	80	18930		7.9	0.001		-1.62937	-1.48263	-1.67833	-1.96226	-1.89231	-1.21474	-2.47327	-2.25719	-2.17062	5.65439	5.46672	5.6396		No hits found
Mellp1_102079_fgenesh2_pg_2_558			LIPASE					757	120	206	47202		7.8	0.001		-0.315033	-0.441067	-0.318707	-2.43387	-4.07752	-2.5198	-2.24838	-2.65102	-1.80617	5.55195	5.59358	5.66605		gb|EAU84448.1| hypothetical protein CC1G_01444 [Coprinopsis cinerea okayama7#130] 1e-37 160
Mellp1_92673_EuGene_00510059					SSP			209	402	243	52710		7.8	0.001		-2.07402	-1.92935	-2.8437	-1.47811	-1.99487	-0.554716	-1.92437	-2.4395	-1.84089	5.81214	5.82553	5.44186		ref|XP_566638.1| hypothetical protein CNA02520 [Cryptococcus neoformans var.neoformans JEC21] 5e-21 103
Mellp1_36325_e_gw1_21_67_1								102	28	51	10214		7.7	0.001		-0.804998	-1.20665	-0.818068	-2.94909	-3.18772	-2.3	-1.94	-2.14784	-1.75516	5.54789	5.45936	6.10227		gb|EAU85158.1| hypothetical protein CC1G_06174 [Coprinopsis cinerea okayama7#130] e-127 459
Mellp1_92814_EuGene_00520096								26	22	24	4576		7.6	0.001		-1.85128	-1.52377	-1.93279	-2.08196	-2.0643	-1.84182	-2.12355	-1.46285	-2.15066	5.73429	5.67807	5.62062		No hits found
Mellp1_86396_EuGene_00180050								87	47	76	14466		7.6	0.001		-1.93629	-1.47288	-1.30176	-2.23475	-2.88616	-2.24779	-1.54036	-2.01086	-1.77085	5.77978	5.75942	5.86249		No hits found
Mellp1_95634_EuGene_00860009		GH12			SSP			36	38	29	5193		7.5	0.001		-1.59726	-2.06086	-1.50007	-1.66662	-1.96211	-1.3913	-1.8681	-2.2118	-2.04986	5.42754	5.4375	5.44294		gb|ABB22037.1| cell 12A endoglucanase [Phytophthora ramorum] 2e-08 62
Mellp1_84885_EuGene_00120019						MIP (Major Intrinsic Protein)		90	126	109	19028		7.4	0.001		-1.76719	-2.85762	-1.73371	-1.44587	-1.57988	-1.88017	-1.88182	-2.08795	-1.5649	5.61327	5.52212	5.66371		gb|EDR04016.1| predicted protein [Laccaria bicolor S238N-H82] 8e-54 214
Mellp1_104079_fgenesh2_pg_8_90								26	23	37	6478		7.4	0.002		-2.33633	-1.96861	-1.92911	-1.71674	-2.18838	-2.88055	-1.20824	-1.82348	-1.62236	6.19487	6.07651	5.40243		gb|EAU86073.1| hypothetical protein CC1G_07152 [Coprinopsis cinerea okayama7#130] 1e-09 67
Mellp1_59662_fgenesh1_pg_C_scaffold_3000278								30	21	23	3898		7.4	0.001		-1.2345	-1.37811	-1.91105	-2.20116	-2.19039	-1.7865	-2.13274	-1.97908	-1.66581	5.75031	5.45301	5.27602		No hits found
Mellp1_106028_fgenesh2_pg_16_34					SSP			463	73	114	19560		7.4	0.001		-0.375464	-0.0638218	-0.10449	-2.74075	-3.61704	-2.16298	-2.12088	-2.41695	-2.05561	5.16228	5.11265	5.38305		No hits found
Mellp1_27594_gw1_1_327_1		GT32						59	53	44	7029		7.3	0.001		-1.33361	-1.3093	-2.09653	-1.9702	-1.38978	-1.84005	-2.3744	-1.77919	-1.87652	5.07899	5.48469	5.40591		ref|XP_571285.1| alpha-1,6-mannosyltransferase [Cryptococcus neoformans var.neoformans JEC21] 9e-33 143
Mellp1_39412_e_gw1_53_61_1								43	23	252	38539		7.3	0.002		-2.74755	-3.30304	-2.51419	-3.96379	-3.54485	-3.80558	-0.642226	-0.639182	0.332147	6.95712	6.89033	6.98082		gb|AAA20963.1| mucin [Macaca mulatta] 9e-08 60
Mellp1_95579_EuGene_00840028					SSP			366	28	97	12967		7.1	0.001		0.186267	0.0576422	0.0965112	-3.90333	-3.2085	-3.62237	-1.50793	-1.97993	-1.89877	5.49196	4.95245	5.336		gb|EDR15084.1| predicted protein [Laccaria bicolor S238N-H82] 8e-61 237
Mellp1_93477_EuGene_00050121								25	38	27	3199		6.9	0.001		-1.82487	-1.93541	-1.9672	-1.08828	-1.95031	-0.966817	-2.03662	-1.88914	-1.54844	4.8789	4.92297	5.40524		No hits found
Mellp1_91017_EuGene_00030286								223	60	338	38452		6.8	0.001		-1.22109	-1.76524	-1.61335	-4.00918	-2.4104	-3.84989	-0.964147	-1.01102	-0.8364	6.03818	5.94322	5.69932		gb|AAF73785.1| AF154017_1 surface protein PspC [Streptococcus pneumoniae] 2e-06 55
Mellp1_110660_fgenesh2_pg_46_38								69	38	41	4587		6.8	0.001		-0.812363	-1.40918	-1.13673	-1.79141	-2.24271	-1.87954	-1.83625	-2.07642	-1.6358	4.91919	4.77876	5.12245		No hits found
Mellp1_110542_fgenesh2_pg_45_46					SSP			34	97	49	5369		6.8	0		-2.51784	-2.08296	-2.37559	-1.14101	-1.04176	-0.309158	-1.80204	-1.87965	-1.7324	5.14234	4.82829	4.91178		No hits found
Mellp1_88840_EuGene_00290117								65	157	66	7067		6.7	0.001		-2.07502	-2.1223	-1.8536	-2.05422	0.741006	-0.908496	-2.0401	-2.25638	-1.687	4.58881	4.57626	5.09104		No hits found
Mellp1_86447_EuGene_00180101								34	30	23	2401		6.7	0.001		-1.54977	-0.758265	-1.71229	-1.67444	-1.54275	-1.44197	-2.15516	-1.7216	-1.79566	4.59594	4.90293	4.85304		No hits found
Mellp1_93153_EuGene_00570004								34	34	44	4305		6.6	0.001		-2.32072	-1.57994	-1.61181	-1.844	-1.73627	-1.95652	-1.76305	-1.66343	-0.950152	5.19827	5.08073	5.14689		gb|EDR15587.1| predicted protein [Laccaria bicolor S238N-H82] 3e-11 74
Mellp1_92775_EuGene_00520057								28	32	28	2392		6.4	0.001		-1.37083	-1.62236	-1.97068	-1.68883	-1.49411	-1.17367	-1.70427	-1.45921	-1.80433	4.69339	4.6282	4.96671		No hits found
Mellp1_107125_fgenesh2_pg_21_155								151	97	113	9234		6.4	0.001		-1.15294	-1.26998	-1.22441	-2.11157	-1.92926	-1.52105	-1.8702	-1.46129	-1.60168	4.80997	4.85646	4.47595		gb|EDR14969.1| predicted protein [Laccaria bicolor S238N-H82] 7e-57 224
Mellp1_114476_fgenesh2_pg_181_1								434	85	82	6719		6.4	0		0.128165	0.20732	0.256214	-1.53372	-3.26529	-1.64301	-2.06325	-2.31551	-2.22227	4.26283	4.02653	4.16199		gb|EDQ99824.1| predicted protein [Laccaria bicolor S238N-H82] 1e-89 333
ycl_NewEugene_Mlp0017_0235								647	100	195	15449		6.3	0.001		-0.101909	-0.174873	0.153181	-3.38248	-2.44502	-2.35725	-1.67157	-2.11797	-1.51356	4.44296	4.74324	4.42526
Mellp1_109924_fgenesh2_pg_40_33								29	24	18	1449		6.3	0.001		-1.12124	-1.33307	-1.10611	-1.56105	-1.62773	-1.20436	-1.7931	-2.04535	-1.62999	4.74275	4.19304	4.4862		No hits found
Mellp1_85892_EuGene_00160005								48	31	30	2239		6.2	0.001		-1.0157	-1.42966	-0.767465	-1.98178	-1.63618	-1.49153	-1.39686	-1.7385	-2.00492	4.43883	4.67612	4.34765		No hits found
Mellp1_58538_fgenesh1_pg_C_scaffold_1000257								32	31	90	6606		6.2	0.009		-2.22896	-2.44955	-2.19081	-2.14012	-2.26329	-2.57303	0.466821	-1.47843	-1.35775	5.40367	5.21501	5.59645		ref|XP_001396252.1| hypothetical protein An13g01130 [Aspergillus niger] 2e-57 225
Mellp1_101151_fgenesh2_pg_1_244								27	19	19	1362		6.2	0.001		-0.981284	-1.53545	-0.949349	-1.67573	-1.72513	-1.54335	-1.46296	-1.73155	-1.83552	4.61085	4.37326	4.45623		ref|XP_391162.1| hypothetical protein FG10986.1 [Gibberella zeae PH-1] 9e-78 295
Mellp1_108357_fgenesh2_pg_29_28								24	61	69	4899		6.2	0.002		-2.2757	-2.84739	-2.73845	-2.58309	1.39252	-2.69496	-1.57859	-0.867021	-0.913726	5.21914	4.82691	5.06036		No hits found
Mellp1_92678_EuGene_00510064								60	74	30	2140		6.1	0.001		-0.778084	-1.62174	-0.951559	0.0614533	-1.76544	-0.742332	-2.35018	-1.90509	-2.04575	4.17409	3.9666	3.95803		No hits found
Mellp1_33800_e_gw1_5_72_1								329	35	96	6390		6.1	0.003		0.46296	-0.254192	0.351114	-3.17301	-3.21876	-2.78325	-2.16939	-1.10162	-1.5063	4.44584	4.28799	4.65861		gb|EDR11892.1| predicted protein [Laccaria bicolor S238N-H82] e-156 555
Mellp1_94958_EuGene_00760029								152	117	247	16043		6	0.001		-1.84493	-1.25728	-2.1841	-1.71357	-1.6288	-3.08066	-0.954854	-1.2166	-1.00171	4.88685	4.88844	5.10721		ref|NP_596047.1| meiotic RNA-binding protein 1 [Schizosaccharomyces pombe 972h-] 3e-24 117
Mellp1_104617_fgenesh2_pg_10_86								29	34	39	2541		6	0.002		-1.81961	-1.59921	-1.92119	-1.43893	-1.76976	-1.46516	-1.86448	-1.23771	-0.908638	4.64727	4.43848	4.93894		No hits found
Mellp1_66126_fgenesh1_pg_C_scaffold_40000001								29	28	22	1426		6	0.002		-1.17618	-1.2033	-1.47219	-1.38635	-1.28079	-1.39517	-1.35895	-1.83458	-1.84114	4.38964	3.96092	4.59807		gb|EDR00863.1| predicted protein [Laccaria bicolor S238N-H82] 2e-06 56
ycl_NewEugene_Mlp0040_0151								174	157	54	3136		5.9	0.001		-0.808466	-0.355328	-0.572655	0.741294	-1.89157	-1.04809	-2.17599	-2.12125	-2.54134	3.37073	3.64938	3.75329
PTA_86941_123631			LIPASE		SSP			38	22	584	34125		5.9	0.001		-2.94454	-3.76709	-2.99883	-4.01931	-4.1818	-3.9055	0.985455	0.723447	0.395588	6.70969	6.72634	6.27655
Mellp1_88701_EuGene_00280117								176	228	99	5812		5.9	0.003		-1.24812	-0.849457	-1.35297	-1.84714	-0.892381	0.418124	-2.28763	-1.28045	-2.34847	3.82599	3.79726	4.06525		No hits found
Mellp1_65250_fgenesh1_pg_C_scaffold_32000083					SSP			20	22	19	1071		5.8	0.002		-1.42579	-1.38429	-1.54118	-1.58328	-1.22235	-1.15184	-1.58857	-1.76118	-1.26772	4.67644	4.14909	4.10066		No hits found
Mellp1_103910_fgenesh2_pg_7_218								51	71	37	2072		5.8	0.001		-1.64405	-1.00936	-1.35755	-0.333026	-1.16739	-1.08495	-1.64504	-1.86665	-1.92273	3.87856	4.2039	3.94828		No hits found
Mellp1_65669_fgenesh1_pg_C_scaffold_36000039								431	213	144	7827		5.8	0.005		-0.381072	-0.244289	-0.560278	-0.881259	-1.55888	-1.79348	-2.615	-1.12601	-2.19885	3.72362	3.91684	3.71865		No hits found
Mellp1_101480_fgenesh2_pg_1_573		GH3						87	28	878	47052		5.7	0.034		-2.10082	-3.42885	-2.57255	-4.37365	-4.32801	-4.26441	-0.947225	0.310099	2.55606	6.28621	6.57109	6.29205		emb|CAE01320.1| beta glucosidase precursor [Uromyces viciae-fabae] 0.0 942
Mellp1_34986_e_gw1_11_84_1		GH5						59	74	205	10880		5.7	0.008		-2.47971	-1.98735	-2.7614	-2.40541	-1.54279	-2.32174	-1.49542	0.348084	-0.700523	5.1957	4.98337	5.16719		gb|ABP02069.1| carboxymethylcellulase [Cryptococcus sp. S-2] 3e-59 232
Mellp1_87054_EuGene_00010382								71	66	80	4229		5.7	0.004		-1.61235	-1.64179	-1.22287	-1.3601	-2.69051	-0.714346	-2.08397	-0.697056	-1.18838	4.27244	4.41708	4.52186		No hits found
Mellp1_59440_fgenesh1_pg_C_scaffold_3000056								70	33	31	1553		5.7	0.001		-0.812338	-0.857195	0.0159581	-1.69382	-1.56958	-1.65202	-1.97209	-1.65317	-1.57309	3.86133	3.95997	3.94604		No hits found
Mellp1_65404_fgenesh1_pg_C_scaffold_34000022								46	53	256	12131		5.6	0.001		-2.27984	-2.86908	-2.92161	-2.52758	-3.01201	-1.88273	-0.414994	-0.270833	0.0848593	5.48785	5.25956	5.34641		gb|EDR11336.1| predicted protein [Laccaria bicolor S238N-H82] 1e-34 151
Mellp1_91070_EuGene_00030339								262	42	406	18887		5.5	0.001		-0.808223	-1.33677	-0.970413	-3.40085	-3.53939	-4.12694	-0.0926413	-0.555753	-0.568174	5.24223	5.24014	4.91679		ref|XP_001393387.1| hypothetical protein An09g00630 [Aspergillus niger] 1e-09 65
Mellp1_103918_fgenesh2_pg_7_226								1712	41	202	9369		5.5	0.004		1.47324	1.64829	1.40089	-3.9432	-3.66636	-4.06	-1.04228	-2.25697	-1.43144	4.14581	4.08088	3.65114		No hits found
Mellp1_103627_fgenesh2_pg_6_286								40	18	26	1192		5.5	0.002		-0.82191	-1.15676	-0.305334	-2.03556	-1.77295	-2.06084	-1.49377	-1.65245	-1.06696	4.25194	3.73807	4.37651		No hits found
Mellp1_61331_fgenesh1_pg_C_scaffold_9000105								63	26	41	1883		5.5	0.004		-0.291755	-1.23237	-0.719066	-2.29384	-1.80093	-2.02808	-1.59712	-1.6911	-0.808656	4.51342	4.24054	3.70896		No hits found
Mellp1_106798_fgenesh2_pg_20_19								23	39	31	1419		5.5	0.004		-1.75597	-1.98594	-1.66691	-0.447242	-1.52367	-1.12617	-1.96007	-1.29228	-0.741213	4.15419	4.13635	4.20892		No hits found
Shacq_SPannotated_jgi91254					SSP			24	47	216	9576		5.5	0.004		-3.42666	-2.65539	-3.44057	-2.61307	-2.14035	-1.93919	0.149341	0.368644	-0.620211	5.53816	5.68319	5.09612
Mellp1_110784_fgenesh2_pg_47_50								69	56	33	1442		5.4	0.002		-0.3612	-0.99598	-0.943211	-0.693515	-1.15601	-1.31067	-1.3673	-2.24126	-1.81427	3.53871	3.56655	3.77816		ref|XP_001219448.1| hypothetical protein CHGG_00227 [Chaetomium globosum CBS 148.51] 1e-55 221
Mellp1_84888_EuGene_00120022								30	34	51	2146		5.4	0.007		-1.77152	-1.34224	-2.22148	-1.71303	-1.7064	-1.40535	-1.36179	-1.54054	-0.102857	4.47375	4.56444	4.12701		gb|EDR03782.1| predicted protein [Laccaria bicolor S238N-H82] 3e-18 97
Mellp1_113978_fgenesh2_pg_104_8								80	196	131	5505		5.4	0.006		-1.60767	-2.2765	-2.18771	-0.491264	-1.12856	-0.592928	-1.95143	-1.54242	-0.445913	4.01089	4.11167	4.10184		ref|XP_762521.1| hypothetical protein UM06374.1 [Ustilago maydis 521] 7e-49 197
Mellp1_66252_fgenesh1_pg_C_scaffold_41000018		GT1						319	1651	230	9591		5.4	0.003		-1.9477	-1.16605	-1.99097	0.217967	0.225103	1.56595	-2.22969	-1.59615	-2.70149	3.40399	3.07096	3.14808		No hits found
Mellp1_70334_fgenesh1_pg_C_scaff_439000001								44	35	26	1061		5.3	0.001		-0.908523	-1.3837	-0.374331	-1.16035	-1.72436	-0.708282	-1.39574	-1.77712	-1.69918	3.68327	3.79053	3.65779
Mellp1_92917_EuGene_00530098								473	95	854	34336		5.3	0.086		-1.2953	-0.954126	-1.29496	-2.90059	-3.85246	-3.71664	-2.52246	-0.895613	2.43146	5.0273	4.99469	4.97869		gb|EDR01542.1| predicted protein [Laccaria bicolor S238N-H82] 3e-20 100
Mellp1_112713_fgenesh2_pg_69_75								67	38	76	3023		5.3	0.001		-1.28627	-1.32338	-1.0243	-2.127	-2.09481	-1.85131	-0.873892	-1.13776	-1.11955	4.21408	4.25313	4.37108		sp|A6ZMC4| KAR5_YEAS7 Nuclear fusion protein KAR5 precursor (Karyogamy protein 5) 3e-06 57
Mellp1_63861_fgenesh1_pg_C_scaffold_22000127								31	27	28	1105		5.3	0.001		-1.25454	-1.0814	-1.32555	-1.23801	-1.73498	-1.21257	-1.16411	-1.47096	-1.37084	3.96839	3.80807	4.07649		No hits found
Mellp1_26257_gw1_22_61_1						MIP (Major Intrinsic Protein)		102	38	48	1842		5.3	0.002		-0.954047	-0.483101	0.178091	-1.73252	-1.70827	-2.03615	-1.30268	-1.78114	-1.46415	3.82855	3.37218	4.08325		ref|XP_756370.1| hypothetical protein UM00223.1 [Ustilago maydis 521] 5e-70 267
Mellp1_93339_EuGene_00590052								31	26	32	1249		5.3	0.002		-1.07862	-1.39215	-1.36892	-1.67035	-1.325	-1.66061	-1.35895	-1.2855	-1.02344	3.82984	3.85574	4.47796		No hits found
Mellp1_101708_fgenesh2_pg_2_187								31	146	68	2622		5.3	0.01		-2.5551	-1.98839	-2.74966	0.0637535	-1.56254	0.865124	-1.85494	-1.812	-0.270882	3.83303	4.32008	3.71151		ref|XP_758655.1| hypothetical protein UM02508.1 [Ustilago maydis 521] e-177 624
Mellp1_88442_EuGene_00260128					SSP			301	181	469	17825		5.2	0.001		-1.34054	-1.87862	-1.1308	-3.18576	-0.439384	-2.91414	-1.03991	-0.519271	-0.867706	4.59897	4.33903	4.37813		ref|XP_001791618.1| hypothetical protein SNOG_00953 [Phaeosphaeria nodorum SN15] 7e-45 183
Mellp1_89049_EuGene_00020180								45	54	47	1767		5.2	0.001		-1.3156	-1.75449	-1.13599	-1.63001	-0.246672	-1.55263	-1.30454	-1.48564	-1.26203	3.63208	3.87283	4.18268		gb|EAU85915.1| predicted protein [Coprinopsis cinerea okayama7#130] 7e-07 58
Mellp1_109764_fgenesh2_pg_38_148								76	102	62	2269		5.2	0.002		-1.30386	-1.17491	-1.30308	-1.02761	-0.7215	-0.732633	-1.63084	-1.32052	-1.71369	3.28626	3.61636	4.02602		No hits found
Mellp1_40377_e_gw1_73_38_1					SSP			405	34	519	18841		5.2	0.001		-0.037227	-0.985563	-0.733915	-4.30723	-3.76884	-4.34633	-0.164881	-0.456192	-0.0622934	5.11136	4.84634	4.90478		ref|NP_588517.1| glutathione S-transferase Gst2 [Schizosaccharomyces pombe 972h-] 1e-56 222
Mellp1_39732_e_gw1_58_12_1						SulP (Sulfate Permease)		1527	85	137	4831		5.1	0.004		1.31078	1.54733	1.62576	-2.78345	-3.25532	-1.96549	-1.69371	-1.54768	-2.70795	3.08357	3.19958	3.18656		ref|XP_001211748.1| hypothetical protein ATEG_02570 [Aspergillus terreus NIH2624] e-137 492
Mellp1_60216_fgenesh1_pg_C_scaffold_5000119					SSP			34	26	49	1702		5.1	0.005		-1.22245	-1.69587	-1.41303	-1.7883	-1.65882	-2.08207	-0.229602	-1.57191	-0.964198	4.33969	4.2863	4.00026		No hits found
Mellp1_90008_EuGene_00340076								454	28	182	6313		5.1	0.002		0.357331	-0.0839406	0.873864	-3.82602	-3.64652	-3.40848	-0.815858	-1.23253	-0.761273	4.48747	4.07545	3.98051		gb|EDR00124.1| glucooligosaccharide oxidase [Laccaria bicolor S238N-H82] e-111 405
Mellp1_62289_fgenesh1_pg_C_scaffold_13000187					SSP			45	45	56	1924		5.1	0.001		-1.47868	-1.20384	-1.59769	-1.2479	-1.65556	-1.42773	-0.896991	-1.42459	-1.03674	3.96508	3.95454	4.0501		gb|ABK96247.1| unknown [Populus trichocarpa x Populus deltoides] 2e-31 139
Mellp1_89210_EuGene_00020341								56	19	22	728		5.1	0.004		-0.064883	-0.289773	-0.252705	-1.66222	-2.02994	-1.52993	-1.85061	-1.50342	-1.31875	3.5966	2.9521	3.95352		gb|EDR14388.1| predicted protein [Laccaria bicolor S238N-H82] 9e-46 189
Mellp1_113400_fgenesh2_pg_83_25								45	46	31	1011		5	0.001		-1.30881	-0.991099	-0.709699	-0.720756	-1.64752	-0.487655	-1.41771	-1.4841	-1.71267	3.46867	3.58714	3.42421		No hits found
Mellp1_106288_fgenesh2_pg_17_95								66	44	304	9874		5	0.002		-2.17769	-2.34593	-2.11211	-2.93517	-2.85857	-2.57205	0.270459	-0.0372995	-0.266918	5.06933	4.71506	5.25087		ref|XP_001328834.1| SMC family, C-terminal domain containing protein [Trichomonasvaginalis G3] 6e-05 52
Mellp1_92538_EuGene_00500016								766	72	472	15275		5	0.001		0.335869	-0.354215	-0.143231	-3.5871	-2.98539	-3.8037	-0.897443	-0.750552	-0.605271	4.26851	4.0142	4.50832		ref|XP_756897.1| hypothetical protein UM00750.1 [Ustilago maydis 521] 3e-11 72
Mellp1_89366_EuGene_00020497								481	46	42	1356		5	0.003		1.37368	1.31735	1.34244	-1.53034	-2.66719	-1.88444	-1.99013	-2.61024	-1.87262	2.58368	2.78617	3.15165		No hits found
Mellp1_67094_fgenesh1_pg_C_scaffold_49000081		GH10						114	49	126	3939		5	0.002		-0.43039	-1.54253	-1.0431	-2.34952	-2.13502	-2.21771	-0.891068	-1.2024	-0.499822	4.06635	3.97475	4.27046		emb|CAB02654.1| beta-1,4-endoxylanase [Thermobifida alba] 7e-67 257
Mellp1_94329_EuGene_00690056								26	37	51	1573		5	0.007		-1.7568	-1.78609	-2.0486	-1.69596	-1.22475	-1.04723	-1.4557	-0.114213	-1.08597	4.18888	3.63396	4.39246		ref|XP_756315.1| hypothetical protein UM00168.1 [Ustilago maydis 521] 1e-50 204
Mellp1_90260_EuGene_00360045								83	41	42	1279		4.9	0.002		0.0179446	-0.984171	-0.47149	-1.86993	-0.773769	-1.8899	-1.77109	-1.13	-1.5201	3.51375	3.32159	3.55717		ref|XP_001600859.1| PREDICTED: similar to Nkx2.5 protein [Nasonia vitripennis] 9e-06 52
Mellp1_47943_estExt_Genewise1Plus_C_130108						MFS (Major Facilitator Superfamily)		303	49	251	7607		4.9	0.004		-0.0357753	-1.03439	-0.245107	-3.35827	-1.96406	-3.86057	-1.32006	-0.348099	-0.467644	4.24444	3.94535	4.4442		ref|XP_001560216.1| hypothetical protein BC1G_01048 [Botryotinia fuckeliana B05.10] e-141 506
Mellp1_59138_fgenesh1_pg_C_scaffold_2000305								33	28	25	741		4.9	0.001		-1.20515	-1.14504	-0.487442	-0.754438	-1.49776	-1.33341	-1.31427	-1.15689	-1.68593	3.58311	3.5059	3.49133		No hits found
Mellp1_90367_EuGene_00370020								49	54	41	1216		4.9	0.001		-0.810198	-1.44659	-1.13799	-0.760537	-1.09273	-1.11351	-1.41754	-1.52392	-1.23098	3.34419	3.39277	3.79704		ref|XP_001300522.1| cellulosomal scaffoldin anchoring protein, putative [Trichomonasvaginalis G3] 5e-07 60
Mellp1_37534_e_gw1_30_62_1					SSP			61	23	528	15473		4.9	0.041		-1.79474	-2.83368	-2.66781	-3.68052	-4.00832	-3.78456	-0.672253	0.356911	2.39076	6.03011	5.70276	4.96134		gb|ABB96283.1| hesp-C66 [Melampsora lini] 8e-15 82
Mellp1_105476_fgenesh2_pg_13_200					SSP			130	278	186	5196		4.8	0.005		-1.52485	-1.59736	-2.07637	-0.80044	-1.6277	0.521849	-0.548209	-1.60602	-1.50273	3.85695	3.62652	3.27837		No hits found
DJO_jgi65141_jgi123561					SSP			32	31	76	2077		4.8	0.008		-1.74296	-2.04068	-1.61346	-1.8652	-1.4754	-2.21455	-0.473597	-0.681807	-0.524662	4.77477	4.5414	3.31615
Mellp1_88929_EuGene_00020060								1214	550	844	22842		4.8	0.001		-0.624929	-0.675277	-0.627101	-1.84121	-1.98518	-1.5254	-1.10602	-1.1951	-1.19574	3.46764	3.49373	3.81459		gb|EDR00527.1| predicted protein [Laccaria bicolor S238N-H82] 2e-51 207
Mellp1_84886_EuGene_00120020								66	58	249	6716		4.8	0.004		-2.16129	-2.68011	-1.46082	-1.97979	-1.96582	-2.89361	-0.702488	-0.20676	0.348698	4.40505	4.69231	4.60463		gb|EDR03782.1| predicted protein [Laccaria bicolor S238N-H82] 1e-17 95
Mellp1_25325_gw1_37_43_1								33	57	33	869		4.7	0.002		-1.44679	-1.17956	-1.50627	-0.451662	-0.586531	-0.706774	-1.12894	-1.35244	-1.68472	3.37757	3.04109	3.62503		gb|EDR09436.1| gulonolactone oxidase Lgo1 [Laccaria bicolor S238N-H82] 9e-85 317
Mellp1_67755_fgenesh1_pg_C_scaffold_57000061								93	5186	324	8622		4.7	0.001		-2.34191	-4.01476	-4.23145	2.91585	1.82462	2.05585	-1.79792	-1.90697	-1.49986	3.10438	2.97731	2.91487		ref|XP_001208839.1| predicted protein [Aspergillus terreus NIH2624] 3e-45 186
Mellp1_32104_gw1_44_100_1								28	1960	123	3245		4.7	0.009		-3.74243	-4.35726	-3.25767	3.20788	3.72396	0.1182	-2.45587	-0.842408	-1.62647	3.08007	2.97979	3.1722		gb|EAU93411.1| hypothetical protein CC1G_04390 [Coprinopsis cinerea okayama7#130] 7e-11 69
Mellp1_67317_fgenesh1_pg_C_scaffold_52000031								27	1952	527	13761		4.7	0.007		-5.1853	-4.87221	-4.5347	1.73258	0.0191788	2.18386	-1.12518	-0.86132	0.255374	4.24788	3.98969	4.15015		gb|ABB96281.1| hesp-C61 [Melampsora lini] 4e-98 361
Mellp1_77289_estExt_fgenesh1_pg_C_100171								2558	65	128	3332		4.7	0.002		2.18453	2.22172	2.52466	-3.62885	-2.83734	-2.504	-2.24959	-1.54826	-2.23838	2.70431	2.55657	2.81463		No hits found
Mellp1_113347_fgenesh2_pg_82_22					SSP			44	31	59	1536		4.7	0.001		-1.38955	-1.72617	-0.697729	-1.87089	-1.43419	-1.96925	-0.897568	-1.02297	-0.577279	3.99579	3.64314	3.94667		No hits found
Mellp1_70386_estExt_fgenesh1_kg_C_10024								1248	84	114	2945		4.7	0.001		1.32105	1.59642	1.65648	-2.25538	-2.09645	-2.73271	-1.77402	-2.21374	-1.79081	2.63156	2.74234	2.91527		No hits found
Mellp1_90949_EuGene_00030218								5681	126	1952	48909		4.6	0.005		0.810671	1.05401	1.08334	-4.30796	-5.20784	-4.02178	-0.766826	-1.05004	0.140601	3.94988	4.08495	4.23099		ref|XP_758636.1| hypothetical protein UM02489.1 [Ustilago maydis 521] 2e-31 141
Mellp1_90792_EuGene_00030061								136	309	85	2076		4.6	0.001		-1.32247	-1.06628	-0.944738	0.0587329	-0.546584	0.714463	-1.81521	-1.75798	-1.7848	2.86122	2.70894	2.89471		No hits found
Mellp1_86389_EuGene_00180043								51	43	536	12683		4.6	0.107		-2.95957	-2.69024	-2.66789	-2.70149	-3.45715	-2.92373	-1.89458	0.888743	2.85753	5.27965	5.46844	4.80028		ref|XP_001259081.1| hypothetical protein NFIA_005460 [Neosartorya fischeri NRRL 181] 3e-37 159
Mellp1_95551_EuGene_00830023								156	293	79	1860		4.6	0.005		-1.10386	-0.520015	-1.00857	0.341849	-1.42262	1.17845	-2.44544	-1.29643	-1.82497	2.48062	2.88401	2.737		No hits found
DJO_jgi96327_jgi123378								1116	392	387	9054		4.5	0.002		0.0139134	0.154773	-0.155947	-0.651473	-2.72573	-1.14236	-1.21549	-1.84524	-1.50692	2.857	2.98744	3.23003
Mellp1_35323_e_gw1_14_89_1								316	283	571	13152		4.5	0.001		-1.30477	-1.46065	-1.79156	-1.57547	-1.18665	-2.27078	-0.810748	-0.817067	-0.367279	3.80934	3.83286	3.94277		ref|XP_001800023.1| hypothetical protein SNOG_09736 [Phaeosphaeria nodorum SN15] 2e-58 229
Mellp1_86753_EuGene_00010081								478	38	43	987		4.5	0.002		1.54718	1.34244	1.65456	-1.87639	-2.58339	-1.89893	-2.11229	-2.09688	-1.6613	2.56052	2.27817	2.8463		gb|EDR05524.1| predicted protein [Laccaria bicolor S238N-H82] 5e-14 80
Mellp1_89532_EuGene_00300110								262	50	54	1208		4.5	0.002		0.712814	0.794092	0.329727	-1.94429	-1.60415	-1.78219	-1.99558	-1.25582	-1.71189	2.7479	2.97117	2.73821		No hits found
Mellp1_109610_fgenesh2_pg_37_139								1272	69	113	2493		4.5	0.004		2.07789	1.40248	1.57283	-2.43047	-2.74287	-2.41056	-1.9655	-1.54764	-1.92241	3.18414	2.5852	2.19692		No hits found
Mellp1_31768_gw1_6_286_1					SSP			46	1432	609	13333		4.5	0.002		-3.95179	-4.17183	-4.54818	0.93524	0.440647	0.864302	-0.188839	-0.424806	-0.85086	4.11636	3.75803	4.02172		ref|XP_387392.1| hypothetical protein FG07216.1 [Gibberella zeae PH-1] 1e-07 58
Mellp1_95376_EuGene_00070281					SSP			93	219	112	2395		4.4	0.001		-2.0286	-0.999671	-1.59626	-0.327021	-1.27391	0.656629	-1.18809	-1.30371	-1.35505	3.10823	3.05668	3.25078		No hits found
Mellp1_34673_e_gw1_10_178_1					SSP			1305	22	63	1344		4.4	0.009		2.75231	2.55214	2.34378	-3.25816	-3.26418	-3.43132	-1.3173	-2.35517	-1.79766	2.84752	2.99353	1.93452		gb|ABB96283.1| hesp-C66 [Melampsora lini] 2e-17 91
Mellp1_106571_fgenesh2_pg_18_139								84	33	42	870		4.4	0.003		0.382358	-0.806801	-0.33113	-1.67689	-1.40599	-1.67849	-1.45789	-1.61081	-0.756893	3.17083	3.02842	3.14328		ref|XP_624208.1| PREDICTED: similar to GAJ protein [Apis mellifera] 8e-30 133
Mellp1_106596_fgenesh2_pg_18_164								35	45	117	2454		4.4	0.028		-2.33016	-1.99794	-1.85134	-1.96676	-1.90266	-1.21883	-1.45115	-0.457746	0.959851	3.94065	4.42429	3.85179		No hits found
Mellp1_107799_fgenesh2_pg_25_100								42	374	277	5738		4.4	0.005		-3.37582	-3.34082	-2.99888	-1.62377	3.15872	-1.79935	-1.01338	0.142865	-0.700694	3.89844	3.83413	3.81856		No hits found
Mellp1_93195_EuGene_00570046								3986	43	902	18648		4.4	0.005		1.67275	1.65291	1.51885	-5.60567	-4.48247	-4.69144	-0.985121	-0.694021	0.0914443	4.06671	3.69235	3.76371		gb|EDR00969.1| predicted protein [Laccaria bicolor S238N-H82] 2e-71 274
Mellp1_85894_EuGene_00160007								27	25	25	521		4.4	0.004		-0.958419	-1.3276	-0.755499	-1.09552	-1.11283	-1.16195	-0.768255	-1.00501	-1.56182	3.35155	3.52547	2.86988		No hits found
ycl_NewEugene_Mlp0047_0006								50	35	30	624		4.4	0.004		-0.960093	-0.407648	-0.447698	-1.22767	-1.29722	-0.819047	-1.20766	-1.33	-1.42229	3.15056	3.48852	2.48024
Mellp1_114616_fgenesh2_pg_264_1								198	483	132	2656		4.3	0.004		-0.89004	-0.941741	-1.50741	-0.522708	-0.0575227	1.10862	-1.48177	-1.39111	-2.22207	2.65602	2.90441	2.34532		No hits found
Mellp1_104701_fgenesh2_pg_10_170								1515	72	935	18598		4.3	0.006		0.188002	0.232834	0.687453	-5.14508	-3.28374	-3.65883	-0.449133	-0.810797	0.277946	4.13192	4.11344	3.71598		ref|XP_001401646.1| hypothetical protein An04g02780 [Aspergillus niger] 1e-73 281
Mellp1_110516_fgenesh2_pg_45_20								42	41	67	1336		4.3	0.005		-1.05553	-1.42738	-1.73182	-1.71763	-1.34042	-1.28004	-0.940445	-0.317147	-0.935564	3.32118	3.32321	4.1016		gb|EDR13412.1| predicted protein [Laccaria bicolor S238N-H82] 2e-16 91
Mellp1_101223_fgenesh2_pg_1_316								165	193	326	6453		4.3	0.002		-1.26598	-1.92402	-1.69118	-1.46144	-1.60537	-1.12497	-0.475838	-0.460657	-0.98934	3.77908	3.42182	3.79791		gb|EAU93126.1| predicted protein [Coprinopsis cinerea okayama7#130] 3e-48 195
Mellp1_109342_fgenesh2_pg_36_7								33	3859	241	4766		4.3	0.007		-3.36975	-4.50893	-4.82195	2.69975	3.7595	1.46859	-1.95047	-0.718557	-1.39979	3.11677	2.59912	3.12572		No hits found
Mellp1_62510_fgenesh1_pg_C_scaffold_14000212								38	47	33	630		4.3	0.001		-1.52352	-1.11565	-0.463262	-0.807295	-0.921939	-0.45205	-1.33132	-1.39851	-1.03899	3.02986	3.1955	2.82718		No hits found
Mellp1_94086_EuGene_00650039								43	68	40	758		4.3	0		-1.27865	-0.862169	-1.38181	-1.27775	-1.25216	1.01586	-1.30586	-1.19337	-1.37106	2.93702	2.94281	3.02715		No hits found
Mellp1_62738_fgenesh1_pg_C_scaffold_16000006								256	445	242	4628		4.3	0.002		-1.51424	-0.821861	-1.3391	-0.645698	-0.622097	-0.0117343	-1.61693	-0.959888	-1.32754	2.82128	2.98634	3.05147		No hits found
PTA_91474_123715								44	81	80	1520		4.2	0.002		-1.87355	-1.5003	-1.75521	-1.1341	-1.40804	0.0455036	-0.80754	-0.767736	-0.974057	3.40152	3.10466	3.66884
Mellp1_91904_EuGene_00470003								102	227	69	1269		4.2	0.006		-0.938345	-1.2416	-0.98912	0.36245	-1.01309	0.953802	-1.72714	-0.999299	-2.15259	2.59846	2.65224	2.49424		No hits found
Mellp1_95841_EuGene_00080065								29	30	28	513		4.2	0.001		-1.13974	-0.882654	-1.04022	-1.19208	-0.559822	-1.24974	-1.00913	-1.08736	-1.16284	3.23344	2.9101	3.18005		No hits found
Mellp1_84164_EuGene_01040010		GH47						28	18	21	377		4.2	0.001		-1.07991	-0.787157	-0.122271	-1.38805	-1.38184	-1.12788	-1.289	-1.02901	-1.01075	3.18912	2.94897	3.07779		gb|EDR12379.1| alpha mannosidase-like protein [Laccaria bicolor S238N-H82] 2e-08 61
Mellp1_69411_fgenesh1_pg_C_scaffold_90000009								25	30	26	463		4.2	0.002		-1.00602	-1.22089	-1.10248	-0.999754	-1.38455	-0.214234	-0.891575	-1.18897	-1.22132	3.03417	3.4227	2.77293		No hits found
Mellp1_85306_EuGene_00130179						MFS (Major Facilitator Superfamily)		5115	1163	2070	37264		4.2	0.002		0.151502	0.0804008	0.200549	-2.34635	-2.42153	-1.20922	-0.842642	-1.38917	-1.25058	2.91868	2.97528	3.13309		ref|XP_001260143.1| MFS monosaccharide transporter, putative [Neosartorya fischeri NRRL181] e-157 559
Mellp1_85298_EuGene_00130171								32	26	32	573		4.2	0.005		-0.351125	-1.49987	-1.09909	-1.40486	-1.13221	-1.22118	-0.748492	-1.35528	-0.780933	3.31564	3.52404	2.75336		No hits found
Mellp1_27367_gw1_72_14_1								2670	35	1436	25652		4.2	0.01		1.10325	0.836596	0.963743	-5.28324	-5.02493	-5.51186	-0.130068	-0.548056	0.898366	4.21792	4.06758	4.4107		ref|XP_001264605.1| 4-hydroxyphenylpyruvate dioxygenase, putative [Neosartorya fischeriNRRL 181] 4e-40 168
Mellp1_52860_fgenesh1_pm_C_scaffold_25000025								67	29	24	423		4.2	0.01		0.723974	-1.66571	1.00076	-0.520121	-1.14053	-1.94933	-0.74592	-1.51679	-2.19966	2.89405	2.44336	2.67591		No hits found
Mellp1_96341_EuGene_00090098								54	933	253	4469		4.1	0.007		-3.49272	-3.03278	-3.03608	0.582792	0.709092	1.51887	-1.61081	-0.726471	-0.500949	3.21383	2.93502	3.4402		ref|XP_757612.1| hypothetical protein UM01465.1 [Ustilago maydis 521] 5e-46 189
RHA_86535_86535								20	21	31	546		4.1	0.004		-1.09094	-1.45935	-1.5574	-1.07706	-1.35622	-1.44062	-1.22724	-0.344673	-0.63885	3.52155	3.31446	3.35633
Mellp1_101135_fgenesh2_pg_1_228								106	59	50	866		4.1	0.005		-0.194913	0.173674	-0.809187	0.191534	-2.11866	-1.42335	-1.87084	-1.08871	-1.13927	3.08691	2.5289	2.66392		No hits found
Mellp1_86092_EuGene_01710002								111	44	43	742		4.1	0.001		-0.124298	-0.00106748	0.110895	-1.44021	-1.26625	-1.30834	-1.46585	-1.40118	-1.29712	2.67937	2.51537	2.99868		No hits found
Mellp1_85965_EuGene_00160078								909	28	349	6054		4.1	0.002		1.09962	0.826902	0.837765	-4.19002	-3.89969	-4.26821	-0.430244	-0.574183	-0.373504	3.68413	3.2839	4.00352		ref|YP_001646312.1| 6-phosphogluconolactonase [Bacillus weihenstephanensis KBAB4] 1e-20 104
RHA_109700_109700								74	894	282	4894		4.1	0.029		-2.22616	-3.2423	-3.19106	1.45268	-0.109709	0.753695	-2.34684	-0.196987	-0.348497	3.18275	3.21113	3.06129
Mellp1_106496_fgenesh2_pg_18_64								546	98	118	2049		4.1	0.001		0.75126	0.757536	0.57604	-2.39223	-1.51284	-1.46116	-1.59634	-1.4913	-1.44089	2.47265	2.47936	2.85792		gb|EDR08316.1| predicted protein [Laccaria bicolor S238N-H82] 8e-79 298
Mellp1_118207_estExt_fgenesh2_pg_C_650004								2178	36	1294	22317		4.1	0.002		1.086	0.583568	0.830061	-5.05706	-4.92045	-5.33802	0.430807	-0.0764869	-0.109347	4.27247	4.22857	4.06988		gb|EAU83174.1| hypothetical protein CC1G_07856 [Coprinopsis cinerea okayama7#130] e-110 402
Mellp1_57656_fgenesh1_kg_C_scaffold_60000024								2631	27	143	2447		4.1	0.007		2.75491	2.56182	2.86205	-3.49474	-4.27329	-3.8407	-0.851246	-2.08765	-1.4959	2.66882	2.43376	2.76217		No hits found
Mellp1_92501_EuGene_00040306		GH12						37	316	874	14918		4.1	0.062		-4.08353	-3.79616	-4.38486	-2.63197	2.71747	-3.02978	-0.00601769	2.35294	-0.882268	4.6615	4.47291	4.60976		ref|XP_001390419.1| hypothetical protein An03g05380 [Aspergillus niger] 1e-42 177
PTA_56082_123891			LIPASE					1510	712	837	14276		4.1	0.001		-0.272252	-0.427219	-0.278214	-1.76571	-1.45256	-1.01365	-1.1511	-1.03814	-1.34556	2.80183	2.93348	3.0091
Mellp1_61074_fgenesh1_pg_C_scaffold_8000076								29	43	66	1124		4.1	0.015		-1.72774	-1.6719	-1.93397	-1.30912	-0.7763	-1.45574	0.444276	-1.02607	-1.11426	3.51159	3.72448	3.33476		gb|EDR13377.1| predicted protein [Laccaria bicolor S238N-H82] 3e-09 67
Mellp1_87117_EuGene_00010445								131	448	138	2296		4.1	0.002		-1.59707	-1.16156	-1.72262	-0.19143	0.00107066	1.02518	-1.5954	-1.06836	-1.59763	2.57448	2.54779	2.78555		ref|XP_460016.1| hypothetical protein DEHA0E17127g [Debaryomyces hansenii CBS767] 6e-06 54
Mellp1_61051_fgenesh1_pg_C_scaffold_8000053								34	29	21	339		4	0.002		-0.784776	-0.463931	-0.596165	-1.10358	-0.745932	-0.561032	-1.27606	-1.07205	-1.55616	2.87475	2.84131	2.44363		No hits found
Mellp1_101594_fgenesh2_pg_2_73					SSP			29	30	23	380		4	0.002		-0.82501	-0.586549	-1.24176	-0.343833	-1.12483	-0.915857	-1.02944	-1.18944	-1.28849	2.90101	3.08114	2.56305		No hits found
Mellp1_95356_EuGene_00070261								32	29	31	505		4	0.002		-0.816075	-1.02488	-1.03418	-1.21153	-1.15727	-0.945011	-0.879492	-0.9928	-1.05612	3.09506	2.6715	3.35079		No hits found
Mellp1_94206_EuGene_00670049								108	95	53	850		4	0.002		-0.86382	-0.0988097	-0.359365	-0.783482	-0.843206	-0.255511	-1.24432	-1.65558	-1.51975	2.61047	2.20185	2.81152		No hits found
Mellp1_78152_estExt_fgenesh1_pg_C_250066								6588	35	811	13047		4	0.008		2.26705	2.32425	2.61248	-4.45711	-5.41784	-5.62955	0.129557	-0.868066	-1.12177	3.29819	3.29479	3.56802		gb|EAU92712.1| hypothetical protein CC1G_01757 [Coprinopsis cinerea okayama7#130] 8e-47 191
Mellp1_95229_EuGene_00070134								1929	2500	2837	45445		4	0.033		-1.40071	-1.17432	-1.54082	-3.25707	2.67152	-2.40922	-1.56541	0.604371	-1.48615	3.18738	3.16722	3.20322		ref|XP_382861.1| hypothetical protein FG02685.1 [Gibberella zeae PH-1] 8e-17 91
Mellp1_113392_fgenesh2_pg_83_17								57	58	41	658		4	0.004		-0.896134	-0.405383	-1.00133	-1.25025	-0.948104	-0.0420761	-1.60973	-0.747501	-1.37309	2.66899	2.72885	2.87575		ref|XP_001525470.1| hypothetical protein LELG_03398 [Lodderomyces elongisporus NRRLYB-4239] 4e-05 53
Mellp1_103868_fgenesh2_pg_7_176								149	84	406	6469		4	0.001		-1.4632	-1.51401	-1.55435	-2.73921	-2.31234	-1.99031	-0.156398	0.140153	-0.185628	3.8949	3.89043	3.98996		No hits found
Mellp1_101617_fgenesh2_pg_2_96					SSP			37	55	45	712		4	0.001		-1.39923	-1.04739	-1.44792	-0.421567	-1.22241	-0.461826	-0.951312	-1.20041	-0.804834	3.13944	2.99756	2.8199		No hits found
Mellp1_59206_fgenesh1_pg_C_scaffold_2000373								39	36	34	528		3.9	0.002		-1.39315	-1.12523	-0.09271	-1.33298	-1.17018	-0.452223	-0.8259	-1.28847	-1.02121	3.06765	3.02876	2.60564		No hits found
Mellp1_64744_fgenesh1_pg_C_scaffold_28000097								108	218	83	1274		3.9	0.005		-1.13277	-0.933579	-1.07881	-0.222942	-0.19528	0.312252	-1.66609	-0.839701	-1.78664	2.44463	2.60915	2.48978		No hits found
Mellp1_106809_fgenesh2_pg_20_30								40	46	37	561		3.9	0.002		-0.83838	-0.749242	-1.30695	-0.795269	-0.996109	-0.541282	-0.997829	-1.06482	-1.20812	2.68346	2.66517	3.14937		No hits found
Mellp1_102891_fgenesh2_pg_4_301					SSP			38	163	129	1956		3.9	0.004		-2.49557	-2.0106	-2.68299	-0.697351	-0.730223	0.564428	-0.482265	-0.458535	-0.910552	3.54491	3.46178	2.89697		No hits found
Mellp1_92940_EuGene_00540013								72	176	51	768		3.9	0.004		-1.04526	-0.719116	-1.36879	0.00148875	-0.17439	0.881366	-1.26422	-1.5216	-1.87627	2.21412	2.14423	2.72844		No hits found
Mellp1_65704_fgenesh1_pg_C_scaffold_36000074								116	68	40	603		3.9	0.002		0.215878	-0.471155	0.211518	-1.40555	0.160261	-1.13185	-1.31584	-1.50735	-1.83028	2.48935	2.1755	2.40952		No hits found
Mellp1_90837_EuGene_00030106								227	398	174	2598		3.9	0.015		-1.22179	-0.848727	-0.880232	-1.22465	0.775483	-0.0728004	-1.10994	-1.11741	-1.89189	2.77342	3.11171	1.70682		No hits found
Mellp1_92472_EuGene_00040277								1243	331	320	4678		3.9	0.003		0.421108	0.61451	0.42873	-1.8318	-1.45744	-0.968627	-1.27271	-1.26938	-1.86303	2.28767	2.29164	2.61932		No hits found
Mellp1_112401_fgenesh2_pg_65_43								20	33	23	330		3.9	0.003		-1.18717	-0.900878	-1.54913	-1.0005	-0.502438	-0.0533037	-1.0121	-1.0058	-1.17641	2.91213	3.13138	2.34423		ref|NP_648504.2| CG6004 CG6004-PB [Drosophila melanogaster] 2e-10 72
Mellp1_51997_fgenesh1_pm_C_scaffold_8000018					SSP			272	33	189	2733		3.9	0.003		0.286676	-0.447136	0.3263	-3.10451	-2.63674	-3.17676	-0.169156	-0.881364	-0.351137	3.57077	3.34699	3.23607		gb|AAD38996.1| AF155928_1 differentiation-related protein Infp [Uromyces appendiculatus] 9e-05 50
Mellp1_107009_fgenesh2_pg_21_39								77	75	55	796		3.8	0.002		-1.01832	-0.433563	-0.679332	-0.347179	-0.885726	-1.02731	-1.09718	-1.19517	-1.28342	2.77947	2.30973	2.878		No hits found
Mellp1_66768_fgenesh1_pg_C_scaffold_46000023					SSP			64	70	48	687		3.8	0.001		-0.500758	-0.420038	-1.41976	-0.00911905	-1.04251	-0.918237	-1.33341	-0.968902	-1.31086	2.70868	2.70801	2.50691		No hits found
ycl_NewEugene_Mlp0017_0103								37	58	89	1265		3.8	0.002		-1.53653	-1.81804	-1.93331	-1.30761	-0.648963	-1.35342	-0.317207	-0.617145	-0.514613	3.49492	3.4552	3.09671
Mellp1_111055_fgenesh2_pg_50_11								167	23	33	473		3.8	0.002		1.12068	0.636348	0.989731	-2.13498	-2.13126	-1.50724	-1.2052	-1.64276	-1.38644	2.64982	2.21194	2.39936		No hits found
Mellp1_102200_fgenesh2_pg_3_72					SSP			36	29	83	1174		3.8	0.011		-1.16929	-1.75388	-1.51902	-1.72095	-1.98692	-1.69285	-0.574474	-0.771693	0.531793	3.61116	3.67491	3.37121		No hits found
Mellp1_70323_fgenesh1_pg_C_scaff_421000002								34	44	29	410		3.8	0.001		-0.805001	-0.691849	-1.26302	-0.256224	-0.814261	-0.618277	-1.24426	-1.11973	-1.14238	2.74866	2.66773	2.53862
Mellp1_101841_fgenesh2_pg_2_320					SSP			375	2553	251	3493		3.8	0.001		-1.42536	-1.36575	-1.26409	1.9001	0.610966	1.73475	-1.77072	-1.86492	-2.15822	1.78056	1.79849	2.02421		No hits found
Mellp1_23337_gw1_87_6_1								47	61	1188	16496		3.8	0.026		-3.88225	-2.7872	-3.48069	-3.11787	-2.87389	-2.98056	1.19151	2.38088	0.294888	5.01489	5.03366	5.20664		gb|ABD61577.1| copper radical oxidase [Phanerochaete chrysosporium] e-177 624
Mellp1_106239_fgenesh2_pg_17_46								193	61	138	1916		3.8	0.002		-0.00629565	-0.62509	-0.238222	-2.0755	-2.01152	-1.79525	-0.709221	-1.06411	-0.537121	3.26323	2.86422	2.93487		ref|XP_001525079.1| diphosphoinositol polyphosphate phosphohydrolase DDP1 [Lodderomyceselongisporus NRRL YB-4239] 4e-12 73
Mellp1_35329_e_gw1_14_69_1								385	3810	1601	22043		3.8	0.003		-2.71921	-2.80859	-2.87364	0.607229	0.384028	0.527468	-0.489109	-1.00055	-0.74343	3.07379	2.73848	3.30354		ref|XP_761559.1| hypothetical protein UM05412.1 [Ustilago maydis 521] 8e-59 231
Mellp1_95437_EuGene_00800052								94	164	48	656		3.8	0.002		-0.52335	-0.318462	-1.14949	0.455826	-0.874516	0.854405	-1.86649	-1.26359	-1.75664	2.13274	2.15788	2.15169		No hits found
Mellp1_65468_fgenesh1_pg_C_scaffold_34000086								33	28	23	312		3.8	0.002		-1.32822	-1.16855	0.644863	-1.0112	-0.784821	-0.811639	-0.996392	-1.04699	-1.38298	2.67056	2.33687	2.87849		No hits found
Mellp1_71689_estExt_fgenesh1_kg_C_150021								1041	32	185	2521		3.8	0.002		1.72407	1.4107	1.52772	-3.55796	-3.23288	-3.55112	-0.990127	-1.22162	-0.59995	2.97229	2.68879	2.83008		No hits found
Mellp1_32043_gw1_51_81_1								61	3343	146	1959		3.7	0.002		-3.27567	-3.02682	-2.74643	2.9241	1.74337	3.63948	-1.97299	-1.47124	-1.80673	1.7881	2.12656	2.07828		ref|XP_965689.2| hypothetical protein NCU02558 [Neurospora crassa OR74A] 1e-15 85
Mellp1_33109_e_gw1_3_158_1		GH43						41	97	170	2248		3.7	0.006		-2.16443	-2.96511	-1.6991	-2.1035	-0.0101766	-0.957645	-0.67328	0.304578	-0.270119	3.64994	3.64247	3.24637		ref|XP_001551065.1| hypothetical protein BC1G_10322 [Botryotinia fuckeliana B05.10] e-103 379
Mellp1_108871_fgenesh2_pg_32_93								47	141	162	2141		3.7	0.01		-2.05533	-2.75837	-1.81586	0.1931	-1.18515	-0.914363	-0.582018	-1.04422	0.307386	3.2811	3.26768	3.30606		ref|XP_001270307.1| MFS toxin efflux pump, putative [Aspergillus clavatus NRRL 1] 2e-86 323
Mellp1_112650_fgenesh2_pg_69_12								447	139	297	3896		3.7	0.011		-0.285892	-0.225535	-0.123259	-1.32788	-1.8243	-2.53354	-0.0338004	-1.31048	-1.06879	2.79969	3.18658	2.74722		No hits found
Mellp1_112979_fgenesh2_pg_75_10								40	40	51	667		3.7	0.028		-1.67274	-0.833596	-0.769193	-1.37338	-1.47969	-0.49964	-1.30505	-1.3206	0.389317	2.84159	3.36886	2.65412		No hits found
Mellp1_93929_EuGene_00630017								265	42	123	1584		3.7	0.004		0.0570636	0.383501	0.464391	-2.38689	-2.41708	-2.31262	-0.378887	-1.09356	-0.956192	2.677	2.99289	2.97039		gb|AAY28933.1| tubuliform spidroin 1 [Uloborus diversus] 5e-08 62
Mellp1_84902_EuGene_00120036								41	47	132	1690		3.7	0.006		-1.54984	-2.16859	-1.73808	-1.09348	-1.83139	-1.933	-0.61871	-0.158455	0.423894	3.67581	3.44869	3.54315		gb|EDR03782.1| predicted protein [Laccaria bicolor S238N-H82] 8e-10 68
Mellp1_105734_fgenesh2_pg_14_233								31	33	39	498		3.7	0.004		-0.581668	-1.28861	-1.43459	-1.11348	-0.661924	-1.2964	-0.433568	-0.93558	-0.948538	2.61459	3.23676	2.843		gb|EDR08459.1| predicted protein [Laccaria bicolor S238N-H82] 2e-13 80
Mellp1_110786_fgenesh2_pg_47_52								69	48	140	1773		3.7	0.007		-0.884261	-1.87595	-1.15498	-2.43726	-0.519639	-2.46324	-0.0405729	-0.863024	0.0815992	3.58961	3.13239	3.43533		gb|EDR10908.1| predicted protein [Laccaria bicolor S238N-H82] 4e-79 299
Mellp1_85841_EuGene_00150221								31	62	28	350		3.7	0.002		-0.957151	-0.9757	-1.35192	0.840315	-1.07294	-0.00956593	-1.15851	-1.14251	-1.41745	2.25506	2.33305	2.65732		gb|EDR02614.1| predicted protein [Laccaria bicolor S238N-H82] 8e-10 68
Mellp1_114475_fgenesh2_pg_180_4								60	87	143	1779		3.6	0.013		-1.99901	-1.49223	-1.51424	-1.1689	-1.27112	-0.982169	-0.939812	-0.705392	0.410253	2.9607	3.35562	3.34631		No hits found
Mellp1_88024_EuGene_00240081								2304	4123	1889	23410		3.6	0.008		-0.936392	-0.92682	-1.05995	-1.60478	2.20922	-1.00928	-1.75324	-0.634173	-1.39545	2.3631	2.55472	2.19306		ref|XP_753833.1| extracellular cellulase CelA/allergen Asp F7-like [Aspergillusfumigatus Af293] 4e-38 162
Mellp1_91119_EuGene_00030388								81	70	113	1384		3.6	0.004		-0.804409	-1.12991	-1.34721	-1.71077	-0.914259	-1.30016	-0.35012	-0.95418	-0.509123	3.0838	3.26705	2.6693		gb|EDR03782.1| predicted protein [Laccaria bicolor S238N-H82] 2e-05 54
Mellp1_89921_EuGene_00330126								5139	114	1643	20076		3.6	0.001		1.02202	1.51155	1.34976	-4.32539	-4.18294	-4.1042	-0.271099	-0.336017	-0.44449	3.25057	3.23676	3.29348		No hits found
Mellp1_60896_fgenesh1_pg_C_scaffold_7000161				S28				40	59	174	2112		3.6	0.002		-2.05517	-1.97271	-2.25284	-2.07746	0.0989048	-2.65862	-0.238434	0.319094	-0.0211516	3.6416	3.44609	3.77071		ref|XP_964374.1| hypothetical protein NCU00831 [Neurospora crassa OR74A] 4e-97 359
Mellp1_42763_estExt_Genewise1_C_100103						MFS (Major Facilitator Superfamily)		5780	157	1190	14339		3.6	0.006		1.42567	1.51294	1.69162	-5.03855	-0.898996	-5.04627	-1.23408	-0.754431	-0.220511	2.90861	2.79067	2.86332		ref|XP_758870.1| hypothetical protein UM02723.1 [Ustilago maydis 521] e-152 543
Mellp1_108703_fgenesh2_pg_31_79								32	13739	603	7154		3.6	0.003		-5.25575	-5.22296	-5.09573	3.94412	2.92857	3.76948	-0.987229	-0.702936	-1.19508	2.33859	2.9049	2.57401		No hits found
DJO_jgi66767_jgi110650					SSP			32	44	32	374		3.5	0.006		-0.782133	-1.01058	-1.22876	-1.06904	-0.0298335	-0.497987	-1.25477	-0.793953	-0.951961	2.81953	2.80086	1.99863
Mellp1_109108_fgenesh2_pg_34_67								121	24	224	2604		3.5	0.028		-0.303358	-1.16058	-0.776705	-3.253	-2.78011	-3.19641	-0.89589	0.206815	1.11596	3.65253	3.72799	3.66276		gb|EDR10118.1| predicted protein [Laccaria bicolor S238N-H82] 1e-21 108
Mellp1_110125_fgenesh2_pg_41_109								41	64	48	556		3.5	0.003		-1.48304	-1.05414	-0.912778	-1.25119	-0.465787	0.143126	-0.837296	-1.03106	-0.903723	2.52678	2.2956	2.9735		No hits found
Mellp1_63428_fgenesh1_pg_C_scaffold_19000142								72	95	56	637		3.5	0.003		-0.552108	-0.68929	-1.1205	-0.681066	-0.858772	0.336229	-1.06295	-0.967083	-1.45252	2.3202	2.58098	2.1469		No hits found
Mellp1_75227_estExt_fgenesh1_pm_C_310025								24	24	21	238		3.5	0.003		-0.622057	-0.703801	-1.07236	-1.06942	-0.908749	-0.305599	-0.905862	-0.702548	-1.30435	2.51971	2.34979	2.72524		No hits found
Mellp1_62961_fgenesh1_pg_C_scaffold_17000052								550	356	98	1106		3.5	0.012		0.574231	0.430551	0.580307	0.129942	-1.2803	0.854018	-2.67335	-1.77814	-1.44241	1.40586	1.35906	1.84024		No hits found
Mellp1_96018_EuGene_00900011								28	35	24	269		3.5	0.001		-0.95463	-0.687848	-0.893559	-0.208039	-0.845447	-0.528295	-1.10936	-0.955136	-1.1165	2.29976	2.35177	2.64727		No hits found
Mellp1_68663_fgenesh1_pg_C_scaffold_71000020								54	137	116	1296		3.5	0.001		-2.17586	-1.56862	-1.54231	-1.2035	0.851419	-0.892751	-0.503516	-0.814894	-0.632898	2.70265	2.99002	2.79026		ref|XP_794841.2| PREDICTED: similar to deliriumA [Strongylocentrotus purpuratus] 3e-07 60
Mellp1_105800_fgenesh2_pg_15_50								55	45	73	810		3.5	0.004		-0.942132	-0.790788	-1.26248	-1.43612	-0.917917	-1.49696	-0.978112	-0.593666	-0.214881	3.00495	2.69264	2.93546		No hits found
Shacq_SPannotated_jgi107936					SSP			45	55	75	821		3.5	0.002		-1.10067	-1.4962	-1.28622	-1.45435	-1.10126	-0.500638	-0.797405	-0.280579	-0.640362	2.91613	2.78105	2.9605
Mellp1_68025_fgenesh1_pg_C_scaffold_61000042								1012	58	207	2273		3.5	0.006		1.23454	1.47863	1.21936	-3.36431	-2.58443	-2.48369	-0.976965	-1.28264	-0.674712	2.54925	2.04366	2.84131		ref|XP_001584229.1| hypothetical protein TVAG_185500 [Trichomonas vaginalis G3] 9e-07 60
Mellp1_76773_estExt_fgenesh1_pg_C_40191								7523	1704	339	3718		3.5	0.002		1.66662	1.9952	2.06063	-0.0529685	-1.15625	0.503744	-2.62652	-2.29951	-2.76295	0.858083	0.954072	0.859849		gb|EDR00969.1| predicted protein [Laccaria bicolor S238N-H82] 1e-69 268
Mellp1_69188_fgenesh1_pg_C_scaffold_83000017								40	41	42	460		3.4	0.002		-0.964097	-0.940742	-0.839105	-1.0538	-0.998565	-0.57642	-0.754188	-1.02562	-0.699743	2.52666	2.47765	2.84797		No hits found
Mellp1_93404_EuGene_00050048								28	27	31	334		3.4	0.005		-0.754297	-1.06233	-0.903074	-0.960008	-0.999343	-0.903886	-0.71773	-1.02474	-0.62906	2.63622	3.04536	2.27289		gb|EDR10118.1| predicted protein [Laccaria bicolor S238N-H82] 7e-06 55
Mellp1_72766_estExt_fgenesh1_kg_C_410011								5864	547	451	4898		3.4	0.01		1.93981	1.72598	1.87111	-1.61172	-1.26708	-1.85486	-1.21231	-2.36565	-1.98333	1.40008	1.84505	1.51293		No hits found
ycl_NewEugene_Mlp0002_0628								31	1250	1122	12166		3.4	0.012		-5.08009	-4.43321	-4.79136	0.127622	0.885102	0.628782	0.854449	0.382011	-0.0633614	4.08532	4.169	3.23573
Mellp1_116567_estExt_fgenesh2_pg_C_200032								4071	769	774	8354		3.4	0.002		0.889668	0.945988	0.985718	-2.03069	0.973421	-3.33333	-1.12177	-1.55772	-1.68423	2.02102	1.92436	1.98756		No hits found
Mellp1_92500_EuGene_00040305								49	47	36	385		3.4	0.001		-0.3322	-1.0632	-0.480339	-0.659781	-0.494957	-0.833536	-1.05486	-1.03498	-1.12013	2.20809	2.44754	2.41835		ref|XP_001730725.1| hypothetical protein MGL_2179 [Malassezia globosa CBS 7966] 3e-28 129
Mellp1_113163_fgenesh2_pg_78_35					SSP			773	2813	1294	13926		3.4	0.009		-1.65052	-1.61062	-1.82409	0.250154	-0.196514	0.454117	-1.36419	-1.21785	-0.270877	2.63125	2.49715	2.30198		gb|EAU85447.1| predicted protein [Coprinopsis cinerea okayama7#130] 6e-20 100
Mellp1_94359_EuGene_00060019					SSP			363	384	2205	23685		3.4	0.019		-1.9909	-2.39286	-2.15437	-3.90605	2.23647	-4.61681	-0.503647	0.917863	0.859912	3.67204	4.073	3.80534		gb|ABI58272.1| laccase [Cryptococcus neoformans var. grubii] 2e-34 147
Mellp1_88228_EuGene_00250104			LIPASE					2308	230	1990	21289		3.4	0.001		-0.0837896	0.0143133	0.323082	-4.42753	-0.655068	-4.65222	-0.157209	-0.0419481	-0.188854	3.16104	3.17931	3.52887		pdb|1QE3| A Chain A, Pnb Esterase 6e-43 179
Mellp1_37328_e_gw1_28_89_1					SSP			25	77	215	2291		3.4	0.004		-2.45465	-2.80089	-3.18073	-2.60834	1.65918	-2.61938	0.591633	-0.17348	0.460455	3.75707	3.67419	3.69496		ref|XP_391693.1| hypothetical protein FG11517.1 [Gibberella zeae PH-1] 2e-28 127
Mellp1_69899_fgenesh1_pg_C_scaff_126000004		GH43						29	23	23	246		3.4	0.003		-0.676293	-0.686562	-0.418662	-0.79558	-1.1834	-0.841091	-1.33186	-0.790848	-0.692591	2.43365	2.39771	2.58552
Mellp1_105064_fgenesh2_pg_12_23								47	52	36	383		3.4	0.003		-0.394117	-1.02109	-0.696636	-1.01481	-0.939831	0.329204	-0.717858	-1.28209	-1.24025	2.39237	2.40316	2.18194		No hits found
Mellp1_85214_EuGene_00130087								125	305	557	5876		3.4	0.01		-1.96055	-2.46068	-2.33004	-0.632361	-1.69904	-0.55757	-0.790759	0.237206	0.276799	3.23629	3.46588	3.21484		No hits found
Mellp1_115520_estExt_fgenesh2_pg_C_60025								5326	36	515	5371		3.4	0.004		2.62396	2.51617	2.79802	-4.98619	-4.2201	-4.53043	-0.518936	-1.0456	-0.611249	2.84346	2.3399	2.791		gb|EAU82400.1| predicted protein [Coprinopsis cinerea okayama7#130] 1e-13 80
Mellp1_92505_EuGene_00040310								31	1140	242	2517		3.4	0.012		-3.83367	-3.5375	-3.55869	1.17404	2.76418	0.801318	-1.1741	0.0548768	-0.856492	2.783	2.87983	2.50321		No hits found
Mellp1_92353_EuGene_00040158					SSP			1810	1753	2776	28913		3.4	0.011		-1.43428	-1.05625	-0.936769	-2.20072	-0.618509	-0.745196	0.0806534	-0.482848	-1.17269	2.89162	2.73583	2.93916		ref|XP_570234.1| vacuole protein [Cryptococcus neoformans var. neoformans JEC21] 2e-39 164
Mellp1_104050_fgenesh2_pg_8_61								62	100	43	448		3.4	0.005		-0.914622	-0.65654	-0.678203	-0.86186	-0.345826	0.998914	-0.950821	-1.14705	-1.74233	2.04836	1.98738	2.2626		No hits found
Mellp1_73519_estExt_fgenesh1_kg_C_800014								840	18	520	5405		3.4	0.008		0.938825	0.766246	0.982124	-4.44523	-4.66042	-4.93733	0.410408	-0.423612	0.623483	3.62884	3.45949	3.65719		No hits found
Mellp1_77672_estExt_fgenesh1_pg_C_160107								3449	2154	919	9508		3.4	0.004		0.373487	0.374048	0.0957264	-1.42955	1.59777	-1.36136	-1.8239	-1.23011	-1.82864	1.7067	1.60529	1.92053		ref|XP_001798371.1| hypothetical protein SNOG_08044 [Phaeosphaeria nodorum SN15] 7e-37 159
Mellp1_77699_estExt_fgenesh1_pg_C_160168								36	28	32	325		3.4	0.003		-0.813882	-0.711896	-0.430372	-1.17205	-1.05461	-0.814195	-0.813704	-1.10714	-0.626297	2.51076	2.72703	2.30635		ref|XP_761237.1| hypothetical protein UM05090.1 [Ustilago maydis 521] 9e-84 313
Mellp1_95903_EuGene_00080127		GH28						80	51	57	588		3.4	0.002		-0.802577	-0.875634	0.374772	-1.7371	0.423262	-1.95081	-1.20503	-0.641636	-0.907885	2.49227	2.43962	2.39075		ref|XP_384865.1| hypothetical protein FG04689.1 [Gibberella zeae PH-1] 2e-32 142
Mellp1_112323_fgenesh2_pg_64_47								632	76	363	3714		3.4	0.006		0.193126	0.57408	0.203691	-2.70504	-3.61822	-1.85217	-0.872621	0.0196957	-0.579955	2.65358	2.92059	3.06325		ref|XP_001068871.1| PREDICTED: hypothetical protein [Rattus norvegicus] 2e-06 57
Mellp1_77302_estExt_fgenesh1_pg_C_110012								1682	93	441	4499		3.4	0.001		1.3074	1.18892	1.02307	-2.49447	-1.84539	-4.68014	-0.640951	-0.918406	-0.71702	2.59986	2.53108	2.64605		ref|XP_760726.1| hypothetical protein UM04579.1 [Ustilago maydis 521] 3e-25 120
Mellp1_96026_EuGene_00900019								32	32	23	233		3.3	0.001		-0.861895	-0.657752	-0.315807	-0.421796	-0.576196	-0.782956	-1.06093	-1.11079	-1.04433	2.06538	2.36985	2.39722		gb|EAU93688.1| predicted protein [Coprinopsis cinerea okayama7#130] 6e-36 156
Mellp1_108957_fgenesh2_pg_33_60								146	43	36	367		3.3	0.006		0.840072	0.781605	0.204337	-1.01062	-1.62655	-0.790209	-1.68807	-0.988797	-1.54648	2.13999	2.08949	1.59524		No hits found
Mellp1_100971_fgenesh2_pg_1_64						OPT (Oligopeptide Transporter)		34	29	64	652		3.3	0.002		-1.27743	-1.19161	-1.27556	-1.3599	-1.65331	-1.35026	-0.357945	-0.0856793	-0.509015	3.1504	2.93264	2.97767		gb|EDR11503.1| predicted protein [Laccaria bicolor S238N-H82] 3e-14 83
Mellp1_30153_gw1_93_25_1								111	39	32	325		3.3	0.002		0.617569	0.444158	0.258189	-1.29449	-1.11265	-0.839718	-1.49513	-1.04165	-1.49757	2.08674	1.98455	1.89001		ref|XP_001259081.1| hypothetical protein NFIA_005460 [Neosartorya fischeri NRRL 181] 3e-11 70
Mellp1_101224_fgenesh2_pg_1_317		EXPN			SSP			240	92	840	8403		3.3	0.028		-1.15796	-1.78998	-1.21641	-4.01775	-1.17022	-3.136	-0.229862	1.50835	-0.0170782	3.87351	3.68781	3.6656		ref|XP_001390300.1| hypothetical protein An03g04190 [Aspergillus niger] 3e-34 148
Mellp1_77572_estExt_fgenesh1_pg_C_150062								5974	60	508	5081		3.3	0.006		2.59864	2.69484	2.51701	-4.64102	-3.40505	-4.02057	-1.47421	-0.821926	-0.557768	2.31921	2.39387	2.39698		No hits found
Mellp1_63565_fgenesh1_pg_C_scaffold_20000134								78	201	99	989		3.3	0.004		-1.23992	-1.12476	-1.68398	0.942685	-1.25568	0.387218	-0.677406	-1.14292	-1.16455	2.03111	2.36342	2.56477		No hits found
Mellp1_95017_EuGene_00770045								201	45	58	569		3.3	0.011		0.756944	0.262362	0.826468	-1.06783	-1.28865	-2.26612	-1.29201	-1.45191	-0.819337	2.52018	2.31036	1.50953		No hits found
Mellp1_77065_estExt_fgenesh1_pg_C_70181								6830	3872	1227	12029		3.3	0.007		0.468696	0.800529	0.590131	0.189577	-1.15371	0.3672	-2.36825	-1.41461	-1.7884	1.39306	1.26231	1.65347		No hits found
Mellp1_111875_fgenesh2_pg_59_3								54	40	31	307		3.3	0.008		-0.0750412	-0.104572	-0.757877	-0.993312	-0.501595	-0.811834	-0.919763	-1.13735	-1.25768	2.6074	2.36886	1.58276		No hits found
Mellp1_62435_fgenesh1_pg_C_scaffold_14000137								27	22	26	250		3.3	0.004		-0.658689	-0.725378	-0.680648	-1.10447	-0.995319	-0.97505	-0.909126	-0.64768	-0.807156	2.51237	2.13726	2.85388		No hits found
Mellp1_65430_fgenesh1_pg_C_scaffold_34000048								27	27	24	230		3.3	0.001		-0.756415	-0.898254	-0.553112	-0.524294	-0.882979	-0.744836	-0.947876	-1.00263	-0.793121	2.39706	2.40549	2.30097		No hits found
Mellp1_73405_estExt_fgenesh1_kg_C_700010					SSP			3118	66	2496	24224		3.3	0.043		1.10054	0.515738	0.584824	-4.97463	-4.32863	-5.21072	-0.233892	-0.177814	1.65021	3.96161	3.84216	3.27062		No hits found
Mellp1_69182_fgenesh1_pg_C_scaffold_83000011								76	203	62	595		3.3	0.006		-0.778795	-0.962749	-1.33491	1.38202	-0.361863	0.158798	-1.07813	-1.09987	-1.75547	1.83347	1.75413	2.24335		No hits found
Mellp1_115020_estExt_fgenesh2_pg_C_20097								1378	36	1478	14103		3.3	0.002		0.535717	0.367607	0.438352	-5.00881	-4.30286	-5.0846	0.671717	0.617803	0.355878	3.6996	3.63013	4.07946		gb|EDR10803.1| predicted protein [Laccaria bicolor S238N-H82] 2e-09 66
Mellp1_72597_estExt_fgenesh1_kg_C_360027								4326	285	3996	38057		3.3	0.029		0.473792	0.104195	0.0981808	-4.77176	-3.54952	-2.77506	-0.624233	-0.197097	1.15409	3.46185	3.50162	3.12394		ref|NP_588298.1| glutathione S-transferase Gst1 [Schizosaccharomyces pombe 972h-] 4e-54 214
Mellp1_109837_fgenesh2_pg_39_70								961	38	107	1017		3.2	0.007		1.93932	1.82238	2.05084	-3.11282	-2.45992	-2.60866	-1.27426	-1.4437	-0.966937	2.10456	1.55694	2.39226		ref|XP_773817.1| hypothetical protein CNBH2690 [Cryptococcus neoformans var. neoformans B-3501A] 1e-36 159
Mellp1_62914_fgenesh1_pg_C_scaffold_17000005								3874	2077	5569	52832		3.2	0.004		-0.701464	-0.945913	-0.898135	-2.79923	-0.208332	-2.23616	-0.363472	0.0766551	-0.687375	2.85245	2.90689	3.0041		No hits found
Mellp1_106246_fgenesh2_pg_17_53						MIP (Major Intrinsic Protein)		84	2002	142	1341		3.2	0.004		-2.34117	-2.25167	-2.40577	1.6837	2.85233	2.197	-1.48915	-1.39298	-1.85052	1.74763	1.36126	1.88935		gb|EDR10356.1| predicted protein [Laccaria bicolor S238N-H82] 9e-14 81
Mellp1_85361_EuGene_01470007								51	24	30	289		3.2	0.005		-0.155369	-0.170382	-0.147056	-1.32744	-1.22862	-1.24914	-0.532559	-1.22826	-0.963841	2.05898	2.56415	2.37955		No hits found
Mellp1_71904_estExt_fgenesh1_kg_C_190008								9413	346	1943	18254		3.2	0.005		1.59774	1.34812	1.62008	-3.99167	-3.67009	-2.07334	-0.536489	-1.08716	-0.639398	2.59558	2.7414	2.09523		ref|XP_760080.1| hypothetical protein UM03933.1 [Ustilago maydis 521] 7e-12 72
Mellp1_88800_EuGene_00290077								1752	40	2706	25056		3.2	0.027		0.402425	0.387703	-0.0420771	-5.3833	-5.50384	-4.75498	0.0115448	0.814987	1.80423	4.06086	4.06096	4.14148		ref|XP_757858.1| hypothetical protein UM01711.1 [Ustilago maydis 521] 2e-83 313
Mellp1_104556_fgenesh2_pg_10_25								43	47	29	265		3.2	0.003		-0.387404	-0.654495	-0.579614	-0.490001	-0.798975	0.0304073	-0.743641	-1.22382	-1.40175	2.08826	2.0524	2.10863		gb|EDR05524.1| predicted protein [Laccaria bicolor S238N-H82] 5e-06 57
Mellp1_106886_fgenesh2_pg_20_107								26	33	33	304		3.2	0.002		-1.03489	-1.14535	-1.03149	-0.999875	-0.570278	-0.604967	-0.456364	-0.86871	-0.772984	2.50414	2.6873	2.29348		No hits found
Mellp1_77811_estExt_fgenesh1_pg_C_190027								2292	39	273	2493		3.2	0.004		2.21608	2.2278	2.17637	-3.66168	-3.42264	-3.9231	-1.06433	-1.09583	-0.435653	2.2968	2.30876	2.37743		No hits found
Mellp1_58717_fgenesh1_pg_C_scaffold_1000436					SSP			22	3899	144	1318		3.2	0.002		-4.09303	-4.20051	-3.82072	4.21537	2.7667	3.3785	-1.45223	-1.45514	-1.00516	1.90014	1.96092	1.80517		No hits found
Mellp1_84564_EuGene_01190006								104	191	67	612		3.2	0.002		-0.775065	-0.266189	-1.05495	-0.212889	-0.0542737	0.793881	-1.44714	-1.192	-1.34665	1.83016	1.68869	2.03643		No hits found
Mellp1_105890_fgenesh2_pg_15_140								24	26	121	1098		3.2	0.05		-1.93628	-2.04822	-1.97758	-1.97539	-1.83762	-1.78391	0.340212	-0.839523	1.51267	3.42736	3.50097	3.61731		gb|EAU83711.1| hypothetical protein CC1G_05615 [Coprinopsis cinerea okayama7#130] 3e-28 129
Mellp1_84250_EuGene_00100013								29	20	19	175		3.2	0.004		-0.445001	-0.350148	-0.310287	-1.0715	-0.999524	-0.690174	-1.05982	-1.01229	-0.753915	2.26993	1.90133	2.52139		No hits found
454_PASA_asmbl_7669								468	22	507	4551		3.2	0.053		1.01116	-0.128273	-0.10288	-4.27992	-4.02789	-4.22949	-0.560308	0.0229014	1.6657	3.7293	3.75506	3.14463
Mellp1_63731_fgenesh1_pg_C_scaffold_21000133					SSP			866	1876	223	1981		3.2	0.004		-0.145101	0.116191	-0.233016	1.17231	0.606296	1.30439	-1.92792	-2.42089	-1.78991	1.00737	1.29919	1.0111		gb|ABK96247.1| unknown [Populus trichocarpa x Populus deltoides] 3e-23 111
Mellp1_110461_fgenesh2_pg_44_94					SSP			434	90	80	712		3.1	0.005		0.998645	0.937945	1.05062	-0.853084	-1.72097	-1.23041	-1.65415	-1.32009	-1.33749	1.55036	2.15693	1.42169		No hits found
Mellp1_101341_fgenesh2_pg_1_434								38	39	33	295		3.1	0.004		-0.510191	-0.766727	-0.859328	-0.639884	-0.696852	-0.643979	-0.869866	-0.812778	-0.975135	2.09388	1.99782	2.68304		No hits found
Mellp1_102280_fgenesh2_pg_3_152								28	57	75	656		3.1	0.019		-1.87333	-1.82081	-1.50493	-0.596555	-0.849497	-0.728858	-1.01606	-0.225813	0.228767	2.5002	3.28313	2.60375		No hits found
Mellp1_86117_EuGene_01770002								32	40	26	224		3.1	0.008		-0.991529	-0.592884	-0.524436	-0.000877321	-0.965877	-0.196806	-1.20345	-0.858497	-0.998958	2.58274	2.16998	1.58059		No hits found
Mellp1_118193_estExt_fgenesh2_pg_C_640048								8355	332	1212	10598		3.1	0.003		1.536	2.10562	1.68076	-3.11762	-2.78762	-2.73477	-0.71908	-1.0929	-1.22211	2.01892	2.05475	2.27805		ref|XP_368541.1| hypothetical protein MGG_00703 [Magnaporthe grisea 70-15] 9e-28 128
Mellp1_86249_EuGene_00170125								627	27	35	301		3.1	0.002		2.44489	2.38889	2.50801	-2.40168	-2.2126	-1.68017	-1.72782	-1.87736	-1.60045	1.54378	1.18023	1.43427		No hits found
DJO_addition_jgi123821					SSP			333	245	116	1005		3.1	0.002		0.325098	0.365375	-0.406461	-0.192353	-0.758388	-0.0983044	-1.47181	-1.23012	-1.5925	1.71517	1.56228	1.78202
Mellp1_111613_fgenesh2_pg_55_66								237	51	241	2082		3.1	0.005		0.0547956	-0.652778	-0.115837	-2.24405	-2.65833	-2.44068	-0.696632	0.114286	-0.0589882	2.95786	2.89102	2.84934		No hits found
Mellp1_85837_EuGene_00150217								22	20	40	343		3.1	0.004		-1.69275	-0.737765	-1.08887	-1.70444	-0.787012	-1.48527	-0.640022	0.015359	-0.280707	2.59525	3.00653	2.7997		gb|EDR15143.1| exocyst complex component, sec3 subunit [Laccaria bicolor S238N-H82] e-136 489
Mellp1_41155_e_gw1_109_5_1								643	25	1966	16853		3.1	0.003		-0.210141	-0.491691	-0.547238	-4.94332	-5.25935	-5.02346	1.1213	1.54527	0.921733	4.39033	4.24985	4.24672		ref|XP_001388507.1| hypothetical protein An01g00630 [Aspergillus niger] 1e-64 250
Mellp1_95496_EuGene_00820013								544	101	1540	13179		3.1	0.005		-0.686215	-1.1165	-0.948932	-3.34842	-2.99963	-3.70327	0.499197	0.295068	0.961444	3.72121	3.4649	3.86115		gb|EAU93157.1| hypothetical protein CC1G_10525 [Coprinopsis cinerea okayama7#130] 3e-97 358
Mellp1_110762_fgenesh2_pg_47_28								53	146	88	747		3.1	0.011		-1.59933	-1.72046	-1.20107	0.279481	-0.287169	-0.0984063	-1.19904	-0.749474	-0.378296	2.24002	1.93711	2.77663		No hits found
DJO_jgi103147_jgi123820					SSP			36	77	391	3330		3.1	0.068		-2.43253	-3.11116	-2.749	-2.64085	-0.642752	-1.72079	0.371735	-0.400038	2.03856	3.80042	4.16253	3.32388
Shacq_SPannotated_jgi123235					SSP			176	1052	174	1482		3.1	0.031		-0.991599	-0.647665	-2.59006	1.42079	0.160852	1.92683	-2.32269	-1.23092	-0.718116	1.71214	2.05179	1.22864
Mellp1_101855_fgenesh2_pg_2_334								29	32	23	193		3.1	0.002		-0.589025	-0.380647	-0.891172	-0.715551	-0.793761	0.0681383	-0.905086	-0.990497	-1.0846	1.92429	1.95176	2.40614		No hits found
Mellp1_32944_e_gw1_2_309_1					SSP			33	71	42	361		3.1	0.012		-1.00739	-1.10475	-1.56961	0.872389	-0.469128	-0.774028	-0.255964	-1.49369	-0.853328	2.25839	2.12942	2.26769		gb|ABS86600.1| rds1p-like protein [Melampsora medusae f. sp. deltoidis] 2e-90 335
Mellp1_110168_fgenesh2_pg_42_29								54	226	635	5357		3.1	0.003		-3.29875	-3.20021	-2.70358	-1.58702	0.819826	-2.22603	0.310422	0.309668	0.862192	3.47949	3.63627	3.59771		gb|EDR00863.1| predicted protein [Laccaria bicolor S238N-H82] 2e-13 79
Mellp1_89052_EuGene_00020183								47	54	46	387		3.1	0.003		-0.749755	-0.906947	-0.769182	-0.794664	-0.468608	-0.537499	-0.586108	-1.0712	-0.838969	2.39288	2.2826	2.04746		No hits found
Mellp1_108262_fgenesh2_pg_28_77								251	29	54	455		3.1	0.006		1.44178	0.996337	0.90584	-2.04318	-2.01913	-1.92514	-0.687032	-1.53504	-1.0512	1.90998	1.96233	2.04446		No hits found
Mellp1_94190_EuGene_00670033								44	48	42	348		3.1	0.005		-1.15734	-0.606775	-0.535155	-0.33978	-0.557351	-0.976092	-0.515483	-0.816015	-1.17531	2.2885	2.39968	1.99113		ref|XP_001314289.1| CAMK family protein kinase [Trichomonas vaginalis G3] 5e-10 67
RHA_34021_94377								42	3104	553	4547		3	0.01		-4.46719	-4.2859	-3.76045	2.29727	1.42697	2.38593	-1.00118	-0.408669	0.0505208	2.54923	2.76707	2.44639
Mellp1_87792_EuGene_00230019								128	181	170	1395		3	0.002		-0.956911	-1.31313	-1.00086	-1.0724	-0.337314	-0.361573	-0.818684	-0.473738	-0.738216	2.17389	2.37389	2.52506		No hits found
Mellp1_111208_fgenesh2_pg_51_56								1172	398	766	6214		3	0.009		0.132702	-0.261012	-0.0468878	-1.70314	-1.54239	-1.60371	-1.25696	-0.443324	-0.317777	2.25492	2.49071	2.29687		No hits found
Mellp1_104394_fgenesh2_pg_9_149								115	84	1594	12819		3	0.005		-2.6055	-2.59015	-2.41137	-3.51529	-1.52603	-3.93941	1.23882	1.61355	0.930534	4.07287	4.24004	4.49193		No hits found
Mellp1_40738_e_gw1_82_25_1								29	27	23	184		3	0.002		-0.829328	-0.459908	-0.366007	-0.557056	-0.788219	-0.679492	-0.988328	-0.919648	-0.739686	2.339	1.97954	2.00913		gb|EAU80956.1| hypothetical protein CC1G_03132 [Coprinopsis cinerea okayama7#130] 4e-59 231
Mellp1_71594_estExt_fgenesh1_kg_C_130062								7034	91	1368	10870		3	0.001		2.09252	1.92622	1.98257	-4.43052	-3.27253	-5.09663	-0.408042	-0.302779	-0.375775	2.80592	2.45632	2.62273		No hits found
Mellp1_110297_fgenesh2_pg_43_29								24	25	21	169		3	0.005		-0.503236	-1.02188	-0.460269	-0.852542	-0.61572	-0.382774	-1.07814	-0.741475	-0.745554	2.32088	2.32405	1.75666		No hits found
Mellp1_94977_EuGene_00770005								39	51	32	252		3	0.001		-0.629346	-0.703519	-0.795763	0.134132	-0.337865	-0.695432	-1.06222	-0.819756	-1.08743	1.89238	2.06302	2.0418		No hits found
Mellp1_67670_fgenesh1_pg_C_scaffold_56000046								417	226	291	2306		3	0.002		-0.249609	-0.26598	-0.286354	-1.22126	-0.885026	-1.33494	-0.573307	-0.832786	-0.952873	2.20913	2.28033	2.11268		gb|EDP53321.1| hypothetical protein AFUB_044950 [Aspergillus fumigatus A1163] 6e-10 67
Mellp1_33405_e_gw1_4_10_1								259	55	626	4940		3	0.008		-0.436396	-1.62486	-0.405232	-3.21546	-1.91677	-4.03165	0.301283	0.283989	0.758899	3.22372	3.1355	3.92697		gb|EAU90233.1| hypothetical protein CC1G_11557 [Coprinopsis cinerea okayama7#130] 0.0 852
Mellp1_107571_fgenesh2_pg_24_64					SSP			62	2012	433	3392		3	0.006		-3.22407	-2.68591	-4.2682	1.77558	0.863246	2.21694	-0.554114	-0.273244	-0.96737	2.27953	2.65558	2.18203		No hits found
Mellp1_67022_fgenesh1_pg_C_scaffold_49000009								1227	57	790	6171		3	0.004		1.0389	0.507657	0.506228	-4.2107	-2.84372	-4.19327	0.0516335	-0.0191826	0.116538	3.30475	3.12171	2.61945		ref|XP_762636.1| hypothetical protein UM06489.1 [Ustilago maydis 521] 2e-30 135
Mellp1_108044_fgenesh2_pg_27_6								190	92	57	442		3	0.002		0.830126	0.527162	-0.181627	-0.403929	-1.73509	0.188021	-1.52456	-1.27189	-1.26106	1.4345	1.69404	1.70431		No hits found
Mellp1_110734_fgenesh2_pg_46_112								61	60	67	522		3	0.003		-0.446264	-0.858665	-1.09801	-1.02065	-0.75327	-0.714847	-0.772039	-0.82534	-0.391684	2.40429	2.09261	2.38386		gb|EDR09713.1| predicted protein [Laccaria bicolor S238N-H82] 7e-21 103
Mellp1_101499_fgenesh2_pg_1_592		GH28						64	281	1218	9343		2.9	0.143		-3.0365	-3.65979	-3.47	-3.77761	3.96589	-3.96879	-0.406329	2.90767	0.0628198	3.79324	3.84272	3.74669		ref|XP_001557356.1| hypothetical protein BC1G_03619 [Botryotinia fuckeliana B05.10] 1e-15 87
Mellp1_79395_estExt_fgenesh1_pg_C_650025						MIP (Major Intrinsic Protein)		506	2033	1671	12810		2.9	0.046		-2.18691	-2.122	-1.98431	-0.822496	1.07288	-0.525461	-1.55827	0.34756	0.0873976	2.58183	2.36304	2.74674		gb|EDR04016.1| predicted protein [Laccaria bicolor S238N-H82] 2e-49 199
Mellp1_59450_fgenesh1_pg_C_scaffold_3000066								158	157	175	1336		2.9	0.005		-0.935517	-0.803254	-0.683372	-1.71676	0.0719191	-0.801175	-0.513536	-0.976937	-0.468245	2.10336	2.15197	2.57155		ref|XP_757551.1| hypothetical protein UM01404.1 [Ustilago maydis 521] 6e-13 77
Mellp1_111031_fgenesh2_pg_49_99		GH10						53	1037	360	2737		2.9	0.016		-2.9122	-3.56171	-3.09165	2.13418	0.97748	0.20376	-0.994556	-0.560755	0.288615	2.42414	2.49199	2.60071		ref|YP_871941.1| glycoside hydrolase, family 10 [Acidothermus cellulolyticus 11B] 8e-77 290
Mellp1_69779_fgenesh1_pg_C_scaff_111000004								27	28	31	236		2.9	0.006		-1.17592	-0.497211	-0.790504	-0.97513	-0.706793	-0.759056	-0.398989	-0.939725	-0.595415	2.66551	2.03611	2.13713
Mellp1_102654_fgenesh2_pg_4_64								307	90	196	1487		2.9	0.019		0.147077	-0.371431	0.327547	-1.70369	-1.49408	-1.99238	-1.15973	-0.374655	-0.304256	2.1385	1.89077	2.89633		ref|XP_001728927.1| hypothetical protein MGL_3921 [Malassezia globosa CBS 7966] 2e-10 72
Mellp1_109934_fgenesh2_pg_40_43								34	1871	119	896		2.9	0.037		-3.59456	-3.10496	-2.53335	4.16366	0.833262	3.12103	-1.49974	-2.04935	-0.266558	1.6435	1.89435	1.39272		No hits found
Mellp1_111173_fgenesh2_pg_51_21								25	60	103	770		2.9	0.005		-1.72969	-1.93113	-2.53967	-0.381488	-0.987183	-1.0217	-0.289962	-0.137708	0.361632	2.8723	3.02374	2.76086		No hits found
Mellp1_102637_fgenesh2_pg_4_47								91	214	135	1010		2.9	0.004		-1.03236	-1.74736	-1.16162	0.0245652	-0.000862639	-0.280295	-0.7184	-0.879061	-0.660289	2.4822	2.09457	1.87891		No hits found
DJO_jgi105835_jgi123424					SSP			66	47	55	411		2.9	0.011		-0.423689	-0.746805	-0.228287	-0.556354	-1.30187	-1.0522	-0.96387	-1.01875	-0.218852	2.37834	2.36814	1.7642
Shacq_SPannotated_jgi123730					SSP			88	54	39	289		2.9	0.008		0.142457	-0.330837	0.292081	-0.123067	-0.943643	-0.910104	-0.781241	-1.24365	-1.36386	1.85835	2.03797	1.36554
Mellp1_103056_fgenesh2_pg_5_95								122	196	493	3641		2.9	0.007		-1.79609	-1.97658	-1.92919	-2.04193	0.0605828	-1.66697	0.457532	-0.21126	0.103971	2.80284	2.852	3.34508		gb|EAU92289.1| predicted protein [Coprinopsis cinerea okayama7#130] 3e-28 132
Mellp1_58363_fgenesh1_pg_C_scaffold_1000082								36	29	27	200		2.9	0.024		-0.535013	-0.485638	-0.296639	-0.887768	-0.682973	-0.693545	-0.621256	-0.692541	-1.21328	2.55056	2.30778	1.25032		No hits found
Mellp1_113218_fgenesh2_pg_80_7								76	47	35	258		2.9	0.004		0.0020685	-0.0820897	0.126442	-1.48458	-0.128351	-0.437745	-1.37482	-0.79476	-1.14084	1.66891	1.68572	1.96004		No hits found
DJO_jgi92129_jgi123274					SSP			35	33	35	260		2.9	0.003		-0.120104	-0.825091	-1.17103	-0.852906	-0.922871	-0.595917	-0.720442	-0.91452	-0.430603	2.34333	2.20415	2.006
Mellp1_107857_fgenesh2_pg_25_158								60	114	49	356		2.9	0.002		-0.606001	-0.682524	-1.13435	-0.392728	-0.0765552	0.871166	-1.29129	-1.06726	-0.935916	1.63624	1.72806	1.95115		No hits found
Mellp1_67766_fgenesh1_pg_C_scaffold_57000072								59	68	116	842		2.9	0.011		-1.24296	-1.24475	-1.25217	-1.18666	-0.976695	-0.991916	-0.675545	-0.283589	0.119252	2.58974	2.20251	2.94278		No hits found
Mellp1_63343_fgenesh1_pg_C_scaffold_19000057								80	117	106	764		2.8	0.012		-0.906658	-0.934148	-1.32338	-1.11288	-0.997064	0.595987	-0.640648	-0.0824365	-1.21171	2.09344	2.19836	2.32113		No hits found
Mellp1_106643_fgenesh2_pg_19_19					SSP			182	22083	5858	42068		2.8	0.054		-4.48475	-5.25771	-5.08965	1.46364	3.23669	1.22833	-0.220453	1.26567	-0.859688	2.85034	2.8729	2.99467		No hits found
Mellp1_117123_estExt_fgenesh2_pg_C_300095						MIP (Major Intrinsic Protein)		6846	192	887	6368		2.8	0.005		2.1703	2.10177	1.88239	-3.10402	-3.57688	-2.62342	-0.632881	-1.1239	-0.934366	1.97798	1.64008	2.22294		gb|EDR10355.1| predicted protein [Laccaria bicolor S238N-H82] 6e-67 258
Mellp1_111912_fgenesh2_pg_59_40								8188	35	654	4687		2.8	0.009		3.40976	2.79876	3.0468	-4.44303	-4.5242	-5.44339	-0.0240098	-0.899296	-0.762237	2.4116	2.11157	2.31767		No hits found
Mellp1_85453_EuGene_00140083								381	132	714	5117		2.8	0.035		-0.656192	-0.939429	-0.747153	-2.77904	-1.15032	-2.9997	-0.766046	0.446434	0.692373	3.02077	3.38883	2.48947		No hits found
Mellp1_101317_fgenesh2_pg_1_410								27	24	22	158		2.8	0.004		-0.715856	-0.423462	-0.437175	-0.764876	-0.699117	-0.569412	-0.784757	-0.985677	-0.680969	2.10273	2.272	1.68658		No hits found
Mellp1_67851_fgenesh1_pg_C_scaffold_59000010								43	54	40	284		2.8	0.003		-1.09053	-0.285167	-0.79142	0.203796	-1.07526	-0.388029	-0.60397	-0.837106	-1.10125	1.86458	2.03821	2.06613		No hits found
Mellp1_106608_fgenesh2_pg_18_176								35	51	33	231		2.8	0.002		-0.740682	-0.743274	-0.877959	-0.221829	0.0114612	-0.536352	-1.02163	-0.79169	-0.874021	2.16193	1.78193	1.85211		No hits found
Mellp1_111742_fgenesh2_pg_57_39								2964	1583	1614	11437		2.8	0.001		0.106886	-0.0456578	-0.185378	-0.829418	-0.818673	-1.19098	-0.869826	-1.00369	-0.882775	2.09411	1.80771	1.81769		gb|EAU82684.1| hypothetical protein CC1G_08841 [Coprinopsis cinerea okayama7#130] 1e-92 343
Mellp1_113310_fgenesh2_pg_81_35								19	34	23	160		2.8	0.001		-0.940399	-1.17388	-0.987552	-0.130263	-0.075074	-0.384489	-0.697177	-0.86314	-0.830516	2.07491	2.00042	2.00717		No hits found
Mellp1_79194_estExt_fgenesh1_pg_C_560051								4422	68	996	7044		2.8	0.001		1.73538	1.91227	1.97821	-4.77564	-4.67816	-2.98614	-0.411869	-0.32578	-0.0890106	2.59687	2.44884	2.59502		No hits found
Mellp1_84105_EuGene_01000011								57	120	52	368		2.8	0.007		-1.49382	-0.546739	-0.685854	-0.353771	0.238125	0.603878	-1.0546	-0.625833	-1.43141	1.80089	1.93526	1.61388		No hits found
Mellp1_102065_fgenesh2_pg_2_544								26	17	18	130		2.8	0.004		-0.619932	-0.579858	0.291974	-0.948775	-0.984563	-0.775769	-0.67656	-1.07013	-0.675275	2.20731	2.11517	1.71641		No hits found
Mellp1_102069_fgenesh2_pg_2_548		GT2						65	77	126	887		2.8	0.003		-1.52627	-1.22649	-0.990532	-0.604742	-1.59829	-0.767538	-0.128813	-0.214466	-0.527936	2.58142	2.28638	2.71728		sp|O13394| CHS5_USTMA Chitin synthase 5 (Chitin-UDP acetyl-glucosaminyl transferase 5)(Class-IV chitin synthase 5) 6e-12 72
Mellp1_67449_fgenesh1_pg_C_scaffold_53000083								169	597	609	4282		2.8	0.01		-1.93577	-2.24907	-2.0723	-1.15648	-0.098612	0.469949	-0.614635	-0.0130431	-0.0723994	2.62964	2.94305	2.16967		No hits found
ycl_NewEugene_Mlp0013_0288								1202	98	611	4267		2.8	0.005		0.633877	0.699758	0.738997	-3.89815	-2.38634	-2.48809	-0.368833	-0.483495	-0.00175572	2.71542	2.62367	2.21493
Mellp1_39287_e_gw1_51_69_1					SSP			26	7367	1504	10459		2.8	0.062		-5.70339	-5.70899	-5.57906	4.12138	-0.539584	3.86901	-0.971222	0.314237	1.22988	3.24972	3.06548	2.65253		gb|AAF87492.1| AF232039_1 Cro r I [Cronartium ribicola] 1e-21 105
Mellp1_66946_fgenesh1_pg_C_scaffold_48000024								38	34	35	243		2.8	0.01		-0.42516	-0.509327	-0.882665	-0.41368	-1.09945	-0.749384	-0.917459	-1.09848	-0.135501	2.13636	2.11919	1.97556		No hits found
Mellp1_89949_EuGene_00340017								598	2209	2358	16347		2.8	0.009		-2.22348	-2.12705	-2.12637	-0.998672	2.22846	-2.05167	-0.152518	0.272569	-0.661021	2.57288	2.45255	2.81432		ref|YP_705633.1| probable dimethylaniline monooxygenase (N-oxide-forming)[Rhodococcus sp. RHA1] e-121 438
Mellp1_70582_estExt_fgenesh1_kg_C_20012								308	65	52	359		2.8	0.009		1.09306	1.07982	1.27847	-1.49485	-0.109556	-1.71345	-1.47626	-1.73467	-1.033	1.02578	1.40197	1.68269		No hits found
Mellp1_39599_e_gw1_56_33_1		GH7						523	34	520	3567		2.8	0.216		0.304732	0.226683	0.35702	-3.97025	-2.83706	-4.1505	-1.37108	2.68732	-0.448474	2.95298	3.03942	3.20921		emb|CAK18913.1| cellulose 1,4-beta-cellobiosidase precursor [Pleurotus sp.'Florida'] e-159 565
Mellp1_75491_estExt_fgenesh1_pm_C_420036								2081	272	955	6534		2.8	0.002		0.412835	0.540232	0.851868	-2.27844	-3.51142	-1.2101	-0.710159	-0.38323	-0.469535	2.32558	2.36292	2.06944		No hits found
Mellp1_109435_fgenesh2_pg_36_100								925	819	4552	31001		2.8	0.016		-1.26261	-2.09027	-2.03965	-0.828591	-2.51169	-2.57922	-0.147497	0.556542	1.09553	3.27399	3.35566	3.1778		gb|AAN85573.1| myo-inositol oxygenase [Cryptococcus neoformans var. neoformans] e-100 367
Mellp1_69407_fgenesh1_pg_C_scaffold_90000005								33	48	35	239		2.8	0.006		-0.853476	-0.781781	-0.953603	0.127549	-0.811229	-0.329879	-0.755093	-0.566145	-1.02183	1.94371	1.66639	2.33539		No hits found
Mellp1_62733_fgenesh1_pg_C_scaffold_16000001								24	36	67	453		2.8	0.007		-1.47694	-1.72081	-1.51458	-1.02776	-0.857416	-1.07326	0.0901922	-0.330769	-0.0513477	2.63272	3.03451	2.29546		No hits found
PTA_94904_123569			LIPASE					181	104	154	1036		2.7	0.002		-0.461055	-0.608843	-0.0378262	-1.43461	-0.605783	-1.47206	-0.57455	-0.687853	-0.551317	1.95215	2.12974	2.35202
Mellp1_89943_EuGene_00340011								92	255	92	615		2.7	0.01		-0.566122	-0.570619	-2.02241	-0.121851	0.452059	0.933521	-1.61342	-0.86099	-0.697806	1.56624	1.74729	1.75411		gb|EAU93333.1| predicted protein [Coprinopsis cinerea okayama7#130] 5e-39 166
Mellp1_103135_fgenesh2_pg_5_174								125	26	47	313		2.7	0.008		1.20304	-0.0539215	0.605858	-1.92154	-1.11383	-1.96422	-0.784786	-1.07054	-0.640689	2.34014	1.55709	1.84339		ref|XP_653175.1| TBP interacting protein [Entamoeba histolytica HM-1:IMSS] 5e-16 88
Mellp1_36399_e_gw1_21_27_1								337	142	3114	20723		2.7	0.023		-1.68302	-2.18704	-2.05452	-2.86949	-2.97534	-3.8244	0.413226	1.58127	1.701	3.99325	4.0481	3.85696		dbj|BAA09832.1| isobutene-forming enzyme and benzoate 4-hydroxylase [Rhodotorulaminuta] e-159 567
Mellp1_56095_fgenesh1_kg_C_scaffold_18000013								812	74	137	914		2.7	0.002		1.23254	1.26978	1.88663	-3.03312	-0.47167	-2.49262	-1.13482	-1.16594	-0.995652	1.4698	1.88079	1.55428		No hits found
Mellp1_86363_EuGene_00180017								23	32	23	154		2.7	0.002		-0.900321	-1.18245	-0.402815	-0.716731	0.0669946	-0.33802	-0.843918	-1.00036	-0.514882	1.9815	1.88223	1.96878		No hits found
Mellp1_72481_estExt_fgenesh1_kg_C_320024						MFS (Major Facilitator Superfamily)		12452	125	1364	9050		2.7	0.017		2.44024	2.44939	2.82336	-2.79105	-3.73541	-5.65936	0.102225	-0.923737	-1.03724	1.98748	2.1467	2.19741		ref|XP_572856.1| transporter [Cryptococcus neoformans var. neoformans JEC21] e-102 375
Mellp1_103137_fgenesh2_pg_5_176								54	89	95	625		2.7	0.023		-0.948137	-1.28406	-1.57191	0.484483	-0.836562	-1.29598	-1.22453	0.0868948	-0.222682	2.17664	2.49181	2.14404		No hits found
Mellp1_94172_EuGene_00670015								2752	104	6479	42747		2.7	0.002		0.135198	-0.148839	-0.341712	-5.26114	-4.93425	-4.31783	0.985805	1.15182	1.21376	3.98406	3.66285	3.87027		ref|XP_759841.1| hypothetical protein UM03694.1 [Ustilago maydis 521] 1e-32 144
DJO_jgi102890_jgi123833					SSP			24	22	43	282		2.7	0.028		-1.09943	-1.31684	-0.829624	-1.07835	-1.19629	-1.34608	0.541785	-0.3081	-0.876035	2.16044	2.59978	2.74875
Mellp1_110259_fgenesh2_pg_42_120								653	398	2766	18172		2.7	0.005		-1.40615	-1.49085	-1.7301	-4.27335	1.23404	-3.72489	0.205263	0.915894	0.500982	3.21231	3.24278	3.31408		ref|XP_001262993.1| lysophospholipase Plb3 [Neosartorya fischeri NRRL 181] 3e-65 253
Mellp1_73259_estExt_fgenesh1_kg_C_610030					SSP			22463	36	3535	23200		2.7	0.021		3.16495	2.98038	2.77772	-6.522	-6.54926	-5.8345	-0.184835	0.0380747	1.06666	2.92595	3.21313	2.92373		No hits found
Mellp1_113269_fgenesh2_pg_80_58								37	33	29	191		2.7	0.005		-0.0491025	-0.809059	-0.518815	-0.518936	-0.673306	-0.713351	-0.854239	-0.856435	-0.712749	2.07042	2.124	1.51157		No hits found
Mellp1_88494_EuGene_00270045								105	379	57	370		2.7	0.01		-0.55633	-0.803781	-0.741911	1.93186	0.265216	1.27311	-1.9772	-1.30724	-1.44985	0.823302	1.03643	1.50639		No hits found
Mellp1_95436_EuGene_00800051								27	28	27	173		2.7	0.001		-0.78931	-0.801102	-0.465449	-0.71766	-0.408409	-0.693217	-0.593595	-0.826574	-0.689828	2.13387	1.91997	1.93131		No hits found
Mellp1_93032_EuGene_00550031								3435	185	3787	24574		2.7	0.018		0.376506	0.234033	0.314704	-3.35703	-4.0223	-4.33553	-0.0975213	0.380698	1.06472	3.08554	3.4179	2.93828		gb|EDR14969.1| predicted protein [Laccaria bicolor S238N-H82] 8e-69 265
Mellp1_79324_estExt_fgenesh1_pg_C_610080					SSP			10618	23	2979	19307		2.7	0.042		2.77948	2.21954	2.36818	-6.66243	-5.84872	-6.6783	0.190287	0.0322107	1.64462	3.45662	3.48613	3.01237		emb|CAA66278.1| thaumatin-like protein [Triticum aestivum] 7e-18 93
Mellp1_104525_fgenesh2_pg_9_280								33	23	28	179		2.7	0.004		-0.177573	-0.354407	-0.726103	-1.12299	-0.834219	-0.887412	-0.441854	-0.990273	-0.552496	2.08875	1.85069	2.14789		gb|AAF26720.1| AF214638_1 Spo11 [Coprinus cinereus] 4e-56 222
Mellp1_60021_fgenesh1_pg_C_scaffold_4000242								161	116	101	651		2.7	0.004		-0.153425	-0.372375	-0.116661	-0.587821	-0.533122	-0.946291	-0.676285	-0.953688	-1.05035	1.90718	1.94401	1.53883		gb|EAU83942.1| predicted protein [Coprinopsis cinerea okayama7#130] 3e-26 123
Mellp1_47660_estExt_Genewise1Plus_C_100084								3049	119	796	5073		2.7	0.003		1.26434	1.43422	1.71371	-4.05076	-2.62	-2.95673	-0.171014	-0.696622	-0.533451	2.10244	2.2876	2.22627		ref|XP_001401646.1| hypothetical protein An04g02780 [Aspergillus niger] 1e-58 230
Mellp1_85787_EuGene_00150167					SSP			7345	269	7810	49457		2.7	0.049		0.582138	0.727796	0.137032	-5.56042	-3.87246	-3.42713	-0.362727	0.496016	1.57893	3.29341	3.31944	3.08797		gb|EDR10333.1| thaumatin-like protein [Laccaria bicolor S238N-H82] 2e-71 272
Mellp1_73151_estExt_fgenesh1_kg_C_560008								408	37	52	327		2.7	0.009		1.80387	1.41386	1.86493	-1.0641	-2.0662	-2.21274	-0.794914	-1.45563	-1.61	1.59038	1.2439	1.28663		No hits found
Mellp1_115518_estExt_fgenesh2_pg_C_60022								4827	3808	6567	41510		2.7	0.017		-0.911901	-0.740692	-0.751696	-2.3558	0.947491	-2.02309	-1.03713	-0.0955194	0.060173	2.12437	2.32456	2.45924		ref|XP_571804.1| laccase precursor [Cryptococcus neoformans var. neoformans JEC21] 5e-60 235
DJO_jgi108531_jgi123272					SSP			24	33	28	177		2.7	0.019		-0.595478	-1.06561	-0.994023	-0.361115	-0.490675	-0.457233	-0.0538569	-1.00637	-0.944916	2.36877	1.93015	1.67036
Mellp1_65717_fgenesh1_pg_C_scaffold_36000087								52	120	65	410		2.7	0.01		-0.932169	-0.978409	-1.4449	0.643626	-0.642423	0.219314	-0.667919	-1.30125	-0.440805	1.79308	1.67227	2.07958		No hits found
Mellp1_105092_fgenesh2_pg_12_51								121	673	169	1063		2.7	0.007		-1.37254	-1.61637	-1.57386	2.02049	0.139227	0.691787	-1.44634	-1.00701	-0.667693	1.72375	1.47055	1.63802		No hits found
Mellp1_48022_estExt_Genewise1Plus_C_140084		GT2						1649	249	759	4768		2.7	0.007		0.551822	0.403309	0.783222	-3.17592	-0.991099	-2.28296	-0.860606	-0.328878	-0.431203	2.16983	1.76771	2.39477		gb|EAU92412.1| hypothetical protein CC1G_00631 [Coprinopsis cinerea okayama7#130] 0.0 1314
Mellp1_48992_estExt_Genewise1Plus_C_260095						MPT (Mitochondrial Protein Translocase)		966	79	282	1770		2.7	0.006		1.08801	1.21481	1.08613	-2.0837	-1.8434	-3.52562	-1.00147	-0.673019	-0.269582	2.06678	2.04201	1.89905		ref|XP_775874.1| hypothetical protein CNBD2820 [Cryptococcus neoformans var. neoformans B-3501A] 0.0 1132
Mellp1_89227_EuGene_00020358					SSP			43	72	682	4230		2.6	0.096		-3.00279	-2.79724	-2.73381	-2.62296	-1.66631	-1.98289	-0.253382	2.05095	1.65517	3.95399	4.13822	3.26105		No hits found
Mellp1_85464_EuGene_00140094								112	95	89	552		2.6	0.011		-0.368731	-0.410118	-0.514687	-1.23943	0.03749	-0.810835	-1.02541	-1.06668	-0.194201	1.92474	1.92636	1.74149		No hits found
Mellp1_104417_fgenesh2_pg_9_172					SSP			27	25	36	224		2.6	0.012		-0.870235	-1.05083	-0.54899	-1.149	-1.01252	-0.705879	-0.047363	-0.823942	-0.399423	2.56011	2.19241	1.85566		dbj|BAE57901.1| unnamed protein product [Aspergillus oryzae] 2e-12 75
Mellp1_68144_fgenesh1_pg_C_scaffold_63000002								24	27	19	119		2.6	0.008		-0.325427	-0.380983	-0.854251	-0.638537	-0.397444	-0.125109	-0.843824	-0.647381	-1.08246	1.90738	2.05723	1.33081		No hits found
Mellp1_59221_fgenesh1_pg_C_scaffold_2000388								4099	80	198	1216		2.6	0.005		2.91072	3.04215	2.89638	-3.06991	-2.54605	-2.56138	-1.10041	-1.51484	-1.64688	1.19414	1.02838	1.36771		No hits found
Mellp1_101386_fgenesh2_pg_1_479								294	146	186	1133		2.6	0.006		-0.0326688	-0.025027	-0.147542	-2.08381	-0.933827	-0.215609	-0.899558	-0.936475	-0.356338	1.63981	1.98766	2.00338		No hits found
Mellp1_111856_fgenesh2_pg_58_60								63	246	75	455		2.6	0.008		-1.24614	-1.14726	-1.39959	-0.285153	0.70401	1.67103	-1.14238	-0.55416	-1.35457	1.40718	1.66254	1.68449		No hits found
Mellp1_93528_EuGene_00050172								34	816	376	2279		2.6	0.046		-3.18404	-3.4789	-3.90462	1.47502	0.731711	0.950055	-1.0444	0.316139	0.535126	2.51546	2.19809	2.89036		ref|XP_757182.1| hypothetical protein UM01035.1 [Ustilago maydis 521] 5e-55 218
Mellp1_106478_fgenesh2_pg_18_46						MFS (Major Facilitator Superfamily)		194	267	2622	15818		2.6	0.005		-2.31201	-3.23989	-2.37358	-3.36471	-1.35992	-1.81365	0.96169	0.979928	1.4008	3.65899	3.51241	3.94995		ref|XP_572856.1| transporter [Cryptococcus neoformans var. neoformans JEC21] 5e-89 332
454_PASA_asmbl_6065								128	84	460	2774		2.6	0.025		-0.251484	-2.57792	-1.41509	-1.48378	-0.841579	-3.77132	-0.365059	0.796354	0.851603	3.09549	2.82639	3.1364
Mellp1_58859_fgenesh1_pg_C_scaffold_2000026								87	108	53	321		2.6	0.003		-0.167385	-0.581747	-0.371974	-0.539406	-0.417994	0.773565	-0.790336	-1.28935	-1.15474	1.60965	1.54507	1.38465		No hits found
Mellp1_58483_fgenesh1_pg_C_scaffold_1000202								40	38	24	146		2.6	0.001		-0.41074	-0.312854	-0.080281	-0.407989	-0.241311	-0.412577	-1.14413	-0.927161	-0.871783	1.69227	1.61828	1.49828		No hits found
Mellp1_104291_fgenesh2_pg_9_46								77	197	74	444		2.6	0.002		-0.614917	-0.966895	-1.31237	0.520655	0.155002	0.530943	-0.832356	-1.20678	-0.990434	1.66848	1.51918	1.52949		No hits found
NFE_86036_123510				S08A				155	400	210	1257		2.6	0.007		-1.04807	-1.21202	-1.36573	-0.200405	-0.23418	0.920019	-0.388878	-0.814808	-1.0945	1.58724	1.87886	1.97247
Mellp1_58381_fgenesh1_pg_C_scaffold_1000100								45	65	69	412		2.6	0.022		-0.708651	-1.31649	-1.21239	-0.831534	-0.505519	-0.342564	-0.836369	-0.867264	0.299771	2.11918	2.13927	2.06256		No hits found
Mellp1_107494_fgenesh2_pg_23_167					SSP			42	102	90	536		2.6	0.007		-1.79487	-1.49693	-1.25346	-0.503049	0.186829	-0.368388	-0.0981981	-0.469031	-0.679877	2.18124	2.42318	1.87256		No hits found
Mellp1_113596_fgenesh2_pg_88_22			LIPASE					3211	881	3332	19844		2.6	0.007		-0.34088	-0.240099	-0.0308636	-2.23417	-1.21233	-2.76231	-0.593251	0.0122963	0.130082	2.49107	2.38804	2.39243		ref|XP_570866.1| hypothetical protein [Cryptococcus neoformans var. neoformansJEC21] 7e-56 222
Mellp1_88276_EuGene_00250152								5510	496	991	5875		2.6	0.003		1.49265	1.51581	1.3837	-1.59265	-2.9057	-1.53145	-0.95677	-1.06123	-1.01403	1.53772	1.3277	1.80424		No hits found
Mellp1_33785_e_gw1_5_69_1						NCS1 (The Nucleobase:Cation Symporter-1)		38	49	608	3604		2.6	0.003		-2.20817	-3.34928	-2.65631	-2.51678	-1.63322	-2.94477	1.04547	1.52491	1.23391	3.95806	3.74919	3.79698		gb|EDR09666.1| cytosine-purine permease [Laccaria bicolor S238N-H82] e-137 491
Mellp1_64912_fgenesh1_pg_C_scaffold_29000136								2178	309	154	910		2.6	0.004		2.08338	1.87374	1.97108	-0.532446	-1.83589	-0.156642	-1.60109	-2.07315	-1.87719	0.744889	0.550948	0.852354		No hits found
Mellp1_34269_e_gw1_7_79_1								43	147	301	1779		2.6	0.009		-2.99943	-2.50236	-1.94209	-0.922877	-0.0638786	-1.15922	0.155309	0.693379	0.0979878	2.51728	3.06087	3.06503		ref|XP_570400.1| Aromatic-L-amino-acid decarboxylase [Cryptococcus neoformans var.neoformans JEC21] e-120 435
Mellp1_77034_estExt_fgenesh1_pg_C_70108								290	51	88	519		2.6	0.015		0.916415	0.569361	1.04356	-1.49015	-1.98	-1.47967	-0.317971	-1.13572	-1.18025	1.47897	2.02759	1.54786		No hits found
Mellp1_87053_EuGene_00010381								164	1243	514	3037		2.6	0.009		-1.98062	-2.83584	-1.76769	-0.0358739	0.688781	1.52666	-0.91367	-0.326567	-0.400742	1.6843	2.02962	2.33164		ref|XP_001659832.1| hypothetical protein AaeL_AAEL009219 [Aedes aegypti] 5e-05 52
Mellp1_37430_e_gw1_29_98_1								438	321	571	3374		2.6	0.003		-0.327048	-1.02813	-0.801707	-0.241485	0.207568	-3.47238	-0.150427	-0.536	-0.324816	2.37715	2.06286	2.23442		ref|XP_001728872.1| hypothetical protein MGL_4039 [Malassezia globosa CBS 7966] 9e-74 280
Mellp1_102705_fgenesh2_pg_4_115								1733	234	1940	11412		2.6	0.013		0.0121114	0.142103	-0.147328	-3.34449	-3.27894	-2.0427	0.600691	0.192919	-0.299142	2.80242	2.93594	2.42641		ref|NP_001077313.1| hypothetical protein LOC565402 [Danio rerio] 6e-05 52
Mellp1_108383_fgenesh2_pg_29_54								2051	1261	643	3780		2.6	0.022		0.348246	0.641494	0.129962	0.297242	-1.82782	0.545651	-1.59044	-0.710868	-1.60039	1.28065	0.831712	1.65456		gb|ABC59321.2| Jacob 6 [Entamoeba invadens] 8e-06 55
Mellp1_90577_EuGene_00380099								608	1117	1083	6363		2.6	0.014		-1.40155	-0.973399	-1.44939	-0.668233	-0.18277	-0.338419	-0.99542	0.0573619	-0.387641	2.00517	2.24705	2.08724		No hits found
Mellp1_88556_EuGene_00270107								2695	57	480	2817		2.6	0.003		2.22529	1.95341	1.81289	-4.09214	-3.35179	-3.25419	-0.448225	-0.415835	-0.612589	2.20467	1.7921	2.18641		No hits found
Mellp1_90027_EuGene_00340095								61	57	679	3978		2.6	0.003		-2.35824	-2.7251	-1.94958	-2.60501	-2.25346	-2.4998	1.09132	1.30619	0.971022	3.63769	3.47436	3.9106		gb|EAU93333.1| predicted protein [Coprinopsis cinerea okayama7#130] 1e-43 181
Mellp1_106178_fgenesh2_pg_16_184								118	1648	252	1479		2.6	0.017		-2.30604	-1.54105	-2.5752	2.12825	1.70261	1.17356	-1.69043	-0.571391	-0.854515	1.41206	1.57053	1.55162		dbj|BAD90357.1| mKIAA4046 protein [Mus musculus] 8e-05 52
Mellp1_62438_fgenesh1_pg_C_scaffold_14000140								2652	253	1619	9424		2.5	0.002		0.780241	0.296737	0.628305	-2.53605	-2.89745	-3.03478	-0.0241706	-0.197449	-0.208434	2.43407	2.23128	2.52772		ref|XP_757761.1| hypothetical protein UM01614.1 [Ustilago maydis 521] 1e-15 88
Mellp1_105821_fgenesh2_pg_15_71								68	791	200	1165		2.5	0.007		-2.80431	-1.95149	-2.16397	1.90653	0.71838	1.10414	-0.557226	-0.522051	-1.13487	1.85082	1.98037	1.57368		gb|ABK96247.1| unknown [Populus trichocarpa x Populus deltoides] 2e-55 219
Mellp1_104816_fgenesh2_pg_11_50					SSP			826	206	1849	10732		2.5	0.022		-0.762697	-0.643823	-0.735816	-2.9895	-2.03436	-3.13672	0.805025	0.810891	-0.270701	3.0321	3.13681	2.78879		No hits found
Mellp1_66150_fgenesh1_pg_C_scaffold_40000025								29	42	1450	8415		2.5	0.03		-3.35069	-3.56548	-3.82368	-3.0631	-2.90835	-3.17109	1.21608	2.38873	2.53079	4.4947	4.45496	4.79715		No hits found
Mellp1_108294_fgenesh2_pg_28_109								33	48	26	153		2.5	0.005		-0.307554	-0.915018	-0.593849	-0.457035	-0.205913	0.455085	-0.997098	-0.786079	-1.00043	1.55358	1.30699	1.94732		No hits found
Mellp1_93659_EuGene_00050303								45	45	165	956		2.5	0.027		-1.62646	-1.48508	-1.63487	-1.65916	-2.02028	-1.03072	1.09648	0.0300352	-0.192809	2.8531	2.6468	3.02295		No hits found
DJO_jgi105407_jgi123584					SSP			35	132	217	1251		2.5	0.01		-2.5197	-2.31923	-2.42913	-1.15913	0.602708	-0.983621	0.355063	0.06111	0.20025	2.93088	3.03107	2.22973
DJO_jgi106251_jgi123841					SSP			180	280	111	639		2.5	0.072		-0.571662	0.0613483	-0.811919	-0.20306	-0.294382	1.0803	-0.476245	-0.804649	-2.13472	1.61287	1.9084	0.633716
Mellp1_68748_fgenesh1_pg_C_scaffold_73000034								32	49	49	279		2.5	0.009		-0.892104	-0.873779	-1.53509	-0.511339	-0.240312	-0.668	-0.452551	-0.866645	-0.0986512	1.85957	2.29128	1.98763		ref|XP_001209344.1| predicted protein [Aspergillus terreus NIH2624] 5e-08 64
Mellp1_58713_fgenesh1_pg_C_scaffold_1000432					SSP			36	4403	1148	6562		2.5	0.008		-4.28934	-5.29444	-5.03002	2.40561	1.64974	2.18008	-0.214094	0.225185	0.404665	2.72967	2.87824	2.35469		No hits found
Mellp1_101673_fgenesh2_pg_2_152								98	64	88	501		2.5	0.008		-0.115527	-0.995765	-0.0589616	-1.11088	-1.03637	-0.884733	-0.559065	-0.758172	-0.353143	2.09007	2.22263	1.55993		No hits found
Mellp1_111282_fgenesh2_pg_52_31								122	5960	314	1768		2.5	0.103		-2.61137	-2.8272	-2.67737	2.95471	3.50492	2.24526	0.114091	-2.15096	-1.99615	1.36934	1.21354	0.861192		No hits found
Mellp1_84317_EuGene_00100080			LIPASE		SSP			27	61	30	168		2.5	0.006		-1.15499	-0.601263	-1.19536	1.23987	-1.12196	0.418513	-1.13357	-0.874497	-0.518382	1.44448	1.71463	1.78252		ref|XP_752505.1| alpha/beta fold family hydrolase [Aspergillus fumigatus Af293] 2e-86 322
NFE_87526_123595								36	55	31	174		2.5	0.006		-0.741127	-0.296365	-1.00236	-0.289345	-0.110658	0.254711	-0.720016	-0.670719	-1.24547	1.60583	1.41964	1.79588
Mellp1_113763_fgenesh2_pg_93_34								103	56	41	229		2.5	0.006		0.641724	-0.033264	0.172542	-1.09801	-0.578219	-0.162596	-1.08777	-1.35593	-0.755182	1.39027	1.60202	1.26443		No hits found
Mellp1_109233_fgenesh2_pg_35_58								2055	22	430	2405		2.5	0.013		2.47175	1.90588	2.07523	-4.43402	-4.11654	-4.7167	0.295766	-0.586465	-0.0282812	2.58832	2.45722	2.08784		No hits found
Mellp1_58990_fgenesh1_pg_C_scaffold_2000157								22	37	37	209		2.5	0.033		-1.17467	-1.17949	-1.20797	-0.41745	-0.604618	-0.330779	-0.981702	-0.639656	0.357243	1.91114	2.42389	1.84407		No hits found
Mellp1_111222_fgenesh2_pg_51_70								23	25	22	124		2.5	0.027		-0.459413	-0.823346	-0.611744	-0.443543	-0.374108	-0.639037	-0.739588	-0.861471	-0.444537	2.26937	2.08747	1.03994		No hits found
Mellp1_94759_EuGene_00720048								9592	4997	8960	49943		2.5	0.008		-0.515887	-0.186	-0.304138	-1.13296	-1.72264	-0.972432	-0.786473	-0.51015	-0.00431497	2.06703	2.08726	1.9807		ref|XP_001513947.1| PREDICTED: similar to zinc finger protein 7 (KOX 4, clone HF.16)[Ornithorhynchus anatinus] 4e-14 81
Mellp1_118503_estExt_fgenesh2_pg_C_840025								22091	31	3587	19991		2.5	0.012		3.35911	2.98052	2.8348	-6.62369	-6.29482	-6.30485	0.485382	0.0198274	0.801447	3.24967	2.66005	2.83255		dbj|BAF46900.1| glycopeptide [Phanerochaete chrysosporium] 1e-09 65
Mellp1_109742_fgenesh2_pg_38_126								1029	186	1076	5993		2.5	0.017		0.32498	0.000298725	-0.432356	-2.63634	-3.32113	-1.54196	-0.0783617	-0.295818	0.461622	2.5807	2.89089	2.04747		sp|P11121| CALM_PYUSP Calmodulin (CaM) 7e-59 228
Mellp1_88933_EuGene_00020064								147	48	169	936		2.5	0.026		0.0448769	-1.46932	0.488721	-1.93173	-0.946218	-2.92134	-0.030454	-0.802683	0.494886	2.54425	2.39297	2.13605		gb|EDR13411.1| predicted protein [Laccaria bicolor S238N-H82] 5e-23 109
Mellp1_117302_estExt_fgenesh2_pg_C_350023								43	143	50	279		2.5	0.004		-0.954798	-1.53837	-0.991385	0.810471	0.0818456	0.805575	-0.983703	-1.04248	-0.78515	1.60916	1.25288	1.73595		No hits found
Mellp1_110823_fgenesh2_pg_47_89					SSP			54	44	80	443		2.5	0.017		-0.533996	-1.23501	-0.681222	-1.22048	-0.759303	-1.40516	-0.0577468	-0.673699	-0.0493712	2.68591	2.11489	1.81519		No hits found
Mellp1_86521_EuGene_01980002								5293	4729	5048	27880		2.5	0.005		-0.583085	-0.523152	-0.518326	-1.03624	-0.56807	-0.507847	-0.688593	-0.290795	-0.850638	1.74786	1.8146	2.00428		No hits found
Mellp1_78482_estExt_fgenesh1_pg_C_330064								2698	34	1052	5799		2.5	0.043		1.55231	1.79862	1.55804	-4.43855	-4.777	-4.74407	-0.693845	0.815957	0.708191	2.7688	2.60921	2.84234		No hits found
Mellp1_110459_fgenesh2_pg_44_92					SSP			38	35	28	155		2.5	0.01		-0.685581	0.0656936	-0.465228	-0.363493	-0.810586	-0.280501	-0.60964	-0.912981	-0.896211	1.98631	1.78246	1.18976		No hits found
Mellp1_84225_EuGene_01090007								112	492	289	1583		2.5	0.005		-1.86642	-2.10837	-1.50955	-1.87003	3.6343	-0.852975	-0.643777	-0.133013	-0.616946	1.91687	2.18046	1.86946		ref|XP_001796485.1| hypothetical protein SNOG_06099 [Phaeosphaeria nodorum SN15] 2e-43 181
PTA_37873_123570			LIPASE					61	48	60	329		2.4	0.004		-0.804077	-0.56496	-0.192507	-0.592664	-1.21139	-0.803123	-0.31551	-0.48275	-0.788631	1.82416	1.81679	2.11466
Mellp1_104078_fgenesh2_pg_8_89					SSP			393	528	330	1802		2.4	0		-0.380667	-0.659313	-0.742114	-0.62179	0.104969	0.0183975	-0.816499	-0.911925	-0.801327	1.62783	1.59988	1.58256		No hits found
Mellp1_70729_estExt_fgenesh1_kg_C_20187								647	987	871	4743		2.4	0.005		-0.898629	-1.11634	-0.919592	-0.465547	-0.214626	-0.42623	-0.338667	-0.468066	-0.840093	1.96847	1.65339	2.06593		No hits found
Mellp1_105173_fgenesh2_pg_12_132					SSP			107	4062	359	1955		2.4	0.066		-2.76493	-2.60683	-3.01174	2.73605	2.31434	2.29889	0.0618362	-1.46383	-1.74734	1.38652	1.74187	1.05516		No hits found
Mellp1_52815_fgenesh1_pm_C_scaffold_24000023								605	604	394	2145		2.4	0.006		-0.347913	-0.122598	-0.435382	-0.00210477	-0.954791	0.0480207	-0.833162	-0.86497	-1.05966	1.54373	1.84443	1.1844		No hits found
Mellp1_114724_fgenesh2_pg_432_1								29	61	81	437		2.4	0.005		-1.78317	-1.45842	-1.60863	-0.977292	0.430161	-1.06611	0.0258348	-0.41065	-0.0459702	2.47658	2.3698	2.04787		No hits found
Mellp1_88096_EuGene_00240153								3112	75	8699	47244		2.4	0.004		-0.0365968	0.269253	-0.258562	-6.21084	-5.53723	-4.39604	1.7709	1.35602	1.29628	4.0243	3.99141	3.7311		ref|XP_368529.1| conserved hypothetical protein [Magnaporthe grisea 70-15] 1e-15 85
Mellp1_106929_fgenesh2_pg_20_150								231	35	109	588		2.4	0.023		1.46854	0.0601599	0.321572	-2.55611	-2.16371	-1.60318	-0.377802	-0.982254	-0.0566748	2.20144	2.2227	1.46532		No hits found
Mellp1_103302_fgenesh2_pg_5_341					SSP			105	54	120	648		2.4	0.01		-0.329374	-0.670411	-0.388068	-1.75495	-1.31239	-1.18717	0.132895	-0.324263	-0.640466	2.39345	1.96753	2.11322		No hits found
Mellp1_35938_e_gw1_17_81_1								614	55	1354	7320		2.4	0.001		0.0823784	-0.541654	-0.467358	-4.26523	-2.93153	-4.17221	0.91225	0.72289	0.861146	3.41307	3.16164	3.22461		ref|XP_772747.1| hypothetical protein CNBK1210 [Cryptococcus neoformans var.neoformans B-3501A] e-106 389
Mellp1_61414_fgenesh1_pg_C_scaffold_9000188								35	46	32	172		2.4	0.008		-0.664216	-0.377725	-0.92394	-0.52708	-0.356776	0.164428	-0.688858	-0.777466	-0.828108	1.96184	1.8041	1.21381		No hits found
Mellp1_41048_e_gw1_97_12_1								142	144	6925	37118		2.4	0.008		-3.14511	-3.375	-3.7356	-3.42623	-3.17495	-3.57235	1.75159	2.40217	2.42759	4.74704	4.5025	4.59835		ref|XP_458867.1| hypothetical protein DEHA0D10197g [Debaryomyces hansenii CBS767] e-157 557
Mellp1_65329_fgenesh1_pg_C_scaffold_33000068								1552	4648	2062	11026		2.4	0.001		-1.19095	-1.35857	-1.06701	-0.31605	1.83306	-0.385199	-0.898484	-0.763972	-0.723296	1.55972	1.74267	1.56809		ref|ZP_02213824.1| conserved hypothetical protein [Bacillus anthracis str. A0488] 2e-26 124
Mellp1_61433_fgenesh1_pg_C_scaffold_9000207								68	51	38	201		2.4	0.005		-0.406542	-0.396784	0.570758	-0.840352	-0.0564806	-0.54649	-0.862042	-1.02489	-0.895405	1.44316	1.1866	1.82847		ref|XP_001248155.1| hypothetical protein CIMG_01926 [Coccidioides immitis RS] 1e-16 91
Mellp1_109344_fgenesh2_pg_36_9								298	72	73	387		2.4	0.017		0.990744	0.891607	0.897812	-1.28308	-1.16605	-0.906616	-1.72757	-0.811757	-0.79251	1.27129	1.15629	1.47986		No hits found
Mellp1_67577_fgenesh1_pg_C_scaffold_55000028								26	30	47	247		2.4	0.006		-1.47602	-1.3633	-0.401523	-1.11562	-0.381578	-1.13999	-0.428398	0.0558364	-0.297755	2.04397	2.45028	2.0541		No hits found
Mellp1_101486_fgenesh2_pg_1_579					SSP			49	37	84	442		2.4	0.021		-0.560009	-1.41961	-0.694068	-1.52584	-0.7339	-1.59299	-0.395288	-0.349489	0.404497	2.58226	2.4502	1.83424		No hits found
Mellp1_71247_estExt_fgenesh1_kg_C_80063								34023	197	2974	15626		2.4	0.008		3.01071	2.91849	3.1229	-3.96614	-5.86613	-3.40815	-0.0491181	-0.726575	-0.720335	1.86806	1.90811	1.90817		No hits found
Mellp1_51144_estExt_Genewise1Plus_C_1090017								2863	235	3643	19128		2.4	0.006		0.0686934	0.164273	0.156299	-3.94768	-2.55336	-3.92957	0.789299	0.304124	0.33851	2.92993	2.6545	3.02498		ref|XP_001388507.1| hypothetical protein An01g00630 [Aspergillus niger] 4e-61 238
Mellp1_110578_fgenesh2_pg_45_82								50	64	38	197		2.4	0.007		-0.371714	-0.256899	-0.791585	-0.12221	-0.956062	0.680963	-0.819914	-0.577477	-1.2661	1.38398	1.51356	1.58346		No hits found
Mellp1_105882_fgenesh2_pg_15_132						MFS (Major Facilitator Superfamily)		413	2519	1146	5969		2.4	0.05		-1.85813	-2.15624	-1.93694	0.702621	-0.444063	1.61721	-1.46853	0.111485	-0.176879	1.8118	1.64162	2.15606		gb|EDR08371.1| major facilitator superfamily multidrug-resistance, DHA1 sub-family[Laccaria bicolor S238N-H82] 8e-67 258
Mellp1_71212_estExt_fgenesh1_kg_C_80017								1257	27	71	371		2.4	0.009		2.56237	3.04418	2.98205	-2.51674	-3.01215	-2.54215	-1.08939	-1.75243	-0.981038	1.12157	1.17561	1.00812		ref|XP_762545.1| hypothetical protein UM06398.1 [Ustilago maydis 521] 2e-40 169
Mellp1_101870_fgenesh2_pg_2_349								536	800	690	3567		2.4	0.007		-0.914194	-1.25595	-0.588682	-0.36101	0.115448	-0.776431	-0.261552	-0.900837	-0.502918	1.8012	1.62279	2.02214		No hits found
Mellp1_104942_fgenesh2_pg_11_176		GH61						264	83	217	1114		2.4	0.01		-0.417655	0.21905	0.0970621	-2.0297	-1.97111	-1.08554	-0.13953	-0.716026	-0.0927109	1.77546	2.04266	2.31804		gb|EAU87051.1| hypothetical protein CC1G_12388 [Coprinopsis cinerea okayama7#130] 8e-14 82
Mellp1_111167_fgenesh2_pg_51_15								35	47	108	552		2.4	0.011		-1.5937	-1.40178	-1.55194	-1.64303	-1.29639	-0.321635	0.0527621	-0.212221	0.522518	2.80114	2.31436	2.32992		gb|EDR15161.1| predicted protein [Laccaria bicolor S238N-H82] 3e-51 205
Mellp1_106605_fgenesh2_pg_18_173								52	2648	743	3765		2.3	0.01		-3.84944	-4.18001	-3.75698	1.90257	0.638119	2.71466	-0.52806	-0.00993795	0.290396	2.14579	2.34011	2.29278		No hits found
Mellp1_104045_fgenesh2_pg_8_56								55	89	41	206		2.3	0.012		-0.68376	-0.34489	-0.608443	0.505788	-0.332078	0.298595	-1.02477	-0.827608	-1.07799	1.52619	1.70517	0.863799		No hits found
Mellp1_52292_fgenesh1_pm_C_scaffold_13000033								236	29	35	175		2.3	0.003		1.73697	1.25858	1.65404	-1.82948	-1.27007	-1.26882	-1.37173	-1.35331	-0.925382	1.14271	1.12884	1.09765		No hits found
Mellp1_110298_fgenesh2_pg_43_30								52	38	35	177		2.3	0.002		0.122778	-0.347599	-0.378712	-0.568835	-0.971328	-0.337776	-0.73603	-0.903092	-0.625621	1.65128	1.42251	1.67242		No hits found
Mellp1_95558_EuGene_00840007								1425	375	622	3105		2.3	0.014		0.419008	0.613905	0.465241	-1.2106	-2.15212	-0.914025	-1.1001	-0.271518	-0.71694	1.42493	1.51611	1.92611		No hits found
Mellp1_55107_fgenesh1_kg_C_scaffold_6000001					SSP			483	143	162	807		2.3	0.012		0.804299	0.68548	0.454926	-0.85126	-1.36124	-1.11277	-1.03164	-0.979271	-0.773793	1.69518	1.59504	0.875056		No hits found
Mellp1_94062_EuGene_00650015		GH12						41	1862	725	3601		2.3	0.014		-3.80674	-4.23696	-4.07384	-0.0236484	5.10578	-0.634945	0.673441	-0.157735	-0.147556	2.55871	2.40432	2.33918		ref|XP_001390419.1| hypothetical protein An03g05380 [Aspergillus niger] 3e-47 192
Mellp1_76472_estExt_fgenesh1_pg_C_20177					SSP			311	1817	653	3206		2.3	0.009		-1.60266	-1.89937	-1.74035	0.458759	2.87833	-0.932368	-0.42974	-0.950925	-0.643372	1.87745	1.71508	1.26917		No hits found
Mellp1_86531_EuGene_00190010								24	36	34	167		2.3	0.011		-0.983507	-0.865734	-1.0403	-0.155707	-0.640556	-0.362655	-0.330991	-0.958743	-0.128735	1.84614	1.68671	1.93408		ref|XP_761145.1| hypothetical protein UM04998.1 [Ustilago maydis 521] 6e-40 169
Mellp1_43449_estExt_Genewise1_C_180083								16650	107	9683	47341		2.3	0.009		1.63239	1.65959	1.62033	-6.86619	-4.25643	-5.79115	0.540597	0.725984	1.29977	3.09731	3.099	3.23881		gb|EAU81698.1| hypothetical protein CC1G_02714 [Coprinopsis cinerea okayama7#130] 3e-88 329
Mellp1_105902_fgenesh2_pg_15_152								154	5405	1980	9670		2.3	0.012		-3.58173	-4.3038	-3.20278	1.18965	1.16742	1.94913	-0.496073	0.375375	0.0793686	2.18632	2.20428	2.43284		ref|XP_001796806.1| hypothetical protein SNOG_06435 [Phaeosphaeria nodorum SN15] 8e-72 275
Mellp1_43851_estExt_Genewise1_C_240042					SSP			21658	2745	1171	5712		2.3	0.037		2.31552	2.47285	2.04601	-0.700392	-0.924273	-0.481355	-1.21826	-2.48494	-2.091	0.444553	0.651883	-0.0306005		ref|XP_759232.1| hypothetical protein UM03085.1 [Ustilago maydis 521] 4e-60 234
Mellp1_105917_fgenesh2_pg_15_167								2801	1680	9401	45809		2.3	0.011		-1.17056	-1.30227	-1.30781	-2.98289	-0.978712	-2.03225	0.0153309	0.571529	0.873175	2.80677	2.65898	2.84872		dbj|BAF98207.1| NAD-dependent formate dehydrogenase [Ceriporiopsis subvermispora] e-146 521
Mellp1_109896_fgenesh2_pg_40_5		EXPN			SSP			52	3761	5897	28722		2.3	0.01		-5.31333	-5.91865	-5.3788	0.999598	1.47657	-0.521539	1.32522	1.69554	0.881314	3.71889	3.54588	3.48931		dbj|BAD11818.1| riboflavin aldehyde-forming enzyme [Lentinula edodes] 4e-17 90
Mellp1_91578_EuGene_00430089								1813	249	217	1056		2.3	0.038		1.93193	1.48002	1.61672	-0.140887	-1.55451	-1.86756	-1.74017	-0.580706	-1.83602	0.715602	1.20246	0.773127		No hits found
Mellp1_101447_fgenesh2_pg_1_540					SSP			670	7001	2258	10943		2.3	0.02		-2.29796	-2.47485	-2.10346	1.42329	1.94933	-0.0923961	0.0478908	-0.879609	-0.785545	1.94607	1.77166	1.49558		No hits found
Mellp1_71407_estExt_fgenesh1_kg_C_110035								13320	80	3551	17198		2.3	0.008		2.33583	2.23145	2.12191	-6.59878	-3.0232	-5.82915	0.200107	0.0340566	0.732574	2.63427	2.58744	2.5735		No hits found
Mellp1_113999_fgenesh2_pg_105_5								78	116	55	264		2.3	0.004		-0.83072	-0.166305	-0.364462	0.621282	-0.294357	0.0194638	-0.87276	-0.844395	-1.18577	1.16005	1.21384	1.54413		No hits found
Mellp1_107156_fgenesh2_pg_22_21								75	30	100	485		2.3	0.015		-0.230027	-0.563703	-0.5449	-2.12413	-1.5141	-1.6536	0.14368	-0.562519	0.325227	2.31119	2.36643	2.04646		gb|EDR00969.1| predicted protein [Laccaria bicolor S238N-H82] 2e-75 287
Mellp1_104233_fgenesh2_pg_8_244								2843	443	2238	10786		2.3	0.001		0.377199	0.354884	0.0959792	-2.12683	-2.34617	-2.74643	-0.173348	0.0577805	-0.0923046	2.1005	2.27236	2.22639		gb|EDR02795.1| predicted protein [Laccaria bicolor S238N-H82] 2e-99 366
Mellp1_112309_fgenesh2_pg_64_33								46	40	42	200		2.3	0.002		-0.437221	-0.938919	0.0420423	-0.792784	-0.512924	-0.657138	-0.508667	-0.479379	-0.763868	1.62221	1.66984	1.75681		No hits found
Mellp1_62679_fgenesh1_pg_C_scaffold_15000165								40	32	21	101		2.3	0.004		0.21785	-0.118502	-0.153762	-0.299504	-0.583636	-0.132121	-0.669291	-1.13298	-1.0616	1.32234	1.31467	1.29654		No hits found
Mellp1_64121_fgenesh1_pg_C_scaffold_24000056								120	5444	128	612		2.3	0.014		-1.80046	-2.38235	-1.78265	3.61029	3.84837	3.09906	-1.98117	-2.27025	-1.4373	0.266116	0.640252	0.190085		ref|XP_001402461.1| hypothetical protein An10g00670 [Aspergillus niger CBS 513.88] 8e-28 127
DJO_jgi86852_jgi123753					SSP			4232	78	449	2151		2.3	0.022		2.44423	2.56352	2.47056	-3.98835	-2.51874	-3.28876	-0.112656	-1.16151	-0.957332	1.53905	1.66176	1.34822
Mellp1_75572_estExt_fgenesh1_pm_C_470006								10008	1031	1763	8428		2.3	0.028		1.58122	1.49383	1.44926	-1.78795	-1.74088	-1.78545	-0.29291	-1.55048	-1.1473	1.26248	1.27419	1.24398		ref|XP_749059.1| conserved hypothetical protein [Aspergillus fumigatus Af293] 4e-08 60
Mellp1_76068_estExt_fgenesh1_pm_C_840012					SSP			26171	28	6396	30529		2.3	0.019		3.127	2.82765	2.79216	-7.36037	-6.35147	-7.09714	0.48643	0.730943	1.43133	3.40527	3.08986	2.91834		emb|CAA66278.1| thaumatin-like protein [Triticum aestivum] 9e-18 92
Mellp1_102028_fgenesh2_pg_2_507					SSP			22	21	24	116		2.3	0.029		-0.73049	-0.719837	-0.407019	-0.827802	-0.422893	-0.772227	-0.559991	-0.451961	-0.42989	2.33072	1.93401	1.05738		No hits found
Mellp1_116847_estExt_fgenesh2_pg_C_240178								595	306	513	2449		2.3	0.049		-0.0222229	-0.649986	0.0185418	-1.16899	-1.42058	-0.934763	-0.775859	-0.972668	0.456276	1.8461	2.10881	1.51533		gb|EAU85562.1| hypothetical protein CC1G_06275 [Coprinopsis cinerea okayama7#130] 4e-10 69
Mellp1_61177_fgenesh1_pg_C_scaffold_8000179								39	22	513	2443		2.3	0.013		-2.06809	-2.12767	-2.47722	-2.92749	-2.86508	-3.31145	1.02051	1.53281	1.95724	3.81045	3.7715	3.6845		ref|NP_001041467.1| zinc finger protein 38 [Ciona intestinalis] 2e-07 59
Mellp1_57314_fgenesh1_kg_C_scaffold_47000008								2359	51	177	836		2.2	0.021		2.52216	2.62356	2.9194	-3.11803	-3.19773	-2.18362	-0.713908	-0.851624	-1.57525	0.853539	1.24098	1.48053		No hits found
Mellp1_50835_estExt_Genewise1Plus_C_780012						ABC (ATP-binding Cassette)		2125	113	2660	12432		2.2	0.035		0.341831	0.0611782	0.618769	-4.81532	-1.1913	-5.67662	1.02188	-0.143473	1.11538	2.87289	2.8269	2.96789		ref|XP_567026.1| ABC transporter [Cryptococcus neoformans var. neoformans JEC21] 0.0 1562
Mellp1_84161_EuGene_01040007								391	132	3593	16785		2.2	0.006		-1.61173	-1.79489	-1.88719	-3.39499	-3.09358	-3.51167	1.47765	1.71554	1.11803	3.81869	3.5459	3.61825		ref|XP_762521.1| hypothetical protein UM06374.1 [Ustilago maydis 521] 6e-95 350
Mellp1_72711_estExt_fgenesh1_kg_C_390032								3895	5329	3602	16821		2.2	0.002		-0.71529	-0.550277	-0.571487	-0.166395	-0.35409	0.0396366	-0.862094	-0.598593	-0.715562	1.37161	1.46386	1.65868		No hits found
Mellp1_109210_fgenesh2_pg_35_35					SSP			53	66	161	754		2.2	0.051		-1.62033	-1.25789	-1.45041	-1.64114	-0.97095	-0.740153	-0.725228	0.609588	0.621614	2.59317	2.04768	2.53406		No hits found
Mellp1_94171_EuGene_00670014								49	39	38	176		2.2	0.004		0.193775	-0.750148	-0.294817	-0.815465	-0.240778	-0.754371	-0.706261	-0.450818	-0.845603	1.77078	1.46665	1.42705		gb|EDR00863.1| predicted protein [Laccaria bicolor S238N-H82] 3e-13 79
Mellp1_88707_EuGene_00280123					SSP			151	353	190	882		2.2	0.009		-0.628604	-0.654927	-1.80252	0.119976	-0.0218879	0.503297	-0.430509	-0.570728	-1.07617	1.46408	1.37491	1.72309		No hits found
Mellp1_55725_fgenesh1_kg_C_scaffold_13000018								1097	1315	638	2957		2.2	0.001		-0.18204	-0.0746653	-0.425438	-0.170049	-0.0871965	0.35973	-1.09779	-1.0163	-0.914404	1.14894	1.1263	1.33292		No hits found
DJO_addition_jgi123575					SSP			32	35	177	818		2.2	0.026		-1.39537	-2.10463	-1.90773	-1.8695	-1.43011	-1.80785	0.934793	0.644057	0.363965	3.17744	3.16361	2.23132
Mellp1_88331_EuGene_00260017		GH31						5098	121	591	2731		2.2	0.053		2.20191	2.24725	2.60646	-3.9693	-1.42209	-3.74458	0.123805	-1.54608	-0.851667	1.39255	1.49181	1.46995		gb|EDR00534.1| glycoside hydrolase family 31 protein [Laccaria bicolor S238N-H82] 0.0 949
Mellp1_101554_fgenesh2_pg_2_33								940	40	180	833		2.2	0.001		1.63168	1.98613	1.7171	-2.67935	-2.94799	-2.69911	-0.609632	-0.666423	-0.540782	1.68636	1.49206	1.62995		ref|XP_570936.1| hypothetical protein [Cryptococcus neoformans var. neoformansJEC21] 3e-22 108
Mellp1_30575_gw1_16_136_1								645	95	186	859		2.2	0.008		1.09317	0.933099	1.08127	-2.03238	-1.51893	-1.63081	-1.00245	-0.787479	-0.479295	1.16098	1.50861	1.67423		gb|EDR15074.1| predicted protein [Laccaria bicolor S238N-H82] 4e-15 83
ycl_NewEugene_454support_Mlp0016_0204					SSP			4272	57	334	1536		2.2	0.011		2.5174	3.2344	2.78137	-3.34634	-3.74708	-3.04516	-0.457271	-0.938226	-1.10429	1.52417	1.50129	1.07973
Mellp1_114798_estExt_fgenesh2_pg_C_10089								93	48	34	154		2.2	0.004		0.354156	0.952059	-0.020249	-0.380102	-0.424554	-0.770338	-1.21939	-1.16537	-0.76464	1.07912	1.165	1.19432		No hits found
Mellp1_89090_EuGene_00020221								24	26	24	107		2.2	0.005		-0.494388	-0.80353	-0.398043	-0.551131	-0.581494	-0.25393	-0.501556	-0.814789	-0.424661	1.81639	1.44572	1.56141		No hits found
Mellp1_86243_EuGene_00170119								203	426	1051	4782		2.2	0.069		-2.25778	-1.74331	-2.00462	-1.25321	-1.35991	-0.176314	1.42899	-0.21786	-0.0913827	2.45509	2.44657	2.77372		ref|XP_758233.1| hypothetical protein UM02086.1 [Ustilago maydis 521] 3e-92 343
Mellp1_113858_fgenesh2_pg_97_4								44	33	26	117		2.2	0.013		-0.276965	0.00126179	0.0883009	-0.209714	-0.70151	-0.505013	-1.28157	-0.556537	-0.637496	1.21625	1.27172	1.59127		No hits found
Mellp1_92813_EuGene_00520095								188	506	139	628		2.2	0.033		-0.807261	-0.136725	-1.11002	2.07684	-0.199529	0.360528	-0.617165	-0.920192	-1.82078	0.837355	1.32175	1.0152		No hits found
Mellp1_64221_fgenesh1_pg_C_scaffold_24000156								31	29	28	125		2.2	0.007		0.000567951	-0.648768	-0.695315	-0.424677	-0.446415	-0.758039	-0.642239	-0.603466	-0.534198	1.92053	1.27145	1.56057		No hits found
Mellp1_70300_fgenesh1_pg_C_scaff_372000001								357	1341	229	1035		2.2	0.008		-0.674902	-0.698077	-0.732223	0.498774	2.38906	0.736683	-1.63843	-1.10289	-1.28164	0.939637	1.0051	0.558922
Mellp1_88082_EuGene_00240139					SSP			27	66	40	182		2.2	0.025		-1.45356	-0.696286	-1.37364	-0.385091	0.752233	0.0582594	0.0828575	-0.794773	-1.00087	1.77266	1.49598	1.54223		No hits found
Mellp1_93976_EuGene_00640002								559	812	431	1943		2.2	0.048		-0.701041	-0.548374	-0.218365	-0.0126162	0.121164	0.0349302	-0.825937	-0.605225	-1.16627	1.45129	1.96471	0.505744		gb|AAA75104.1| single-stranded nucleic acid binding protein [Triticum aestivum] 5e-10 66
Mellp1_60511_fgenesh1_pg_C_scaffold_6000079								40	33	53	236		2.2	0.013		-0.439614	-1.04162	-0.515283	-1.11249	-0.411126	-1.28965	-0.287935	-0.707005	0.150121	1.87826	1.75493	2.0214		No hits found
Mellp1_90576_EuGene_00380098								179	245	682	3058		2.2	0.04		-1.5929	-1.79019	-1.47254	-2.14522	-0.878593	-0.481313	-0.502201	0.633475	0.801532	2.29143	2.60688	2.52964		No hits found
Mellp1_106693_fgenesh2_pg_19_69								118	6600	558	2501		2.2	0.004		-3.34423	-2.66503	-3.32039	2.8642	2.12257	3.08747	-0.897656	-0.664883	-1.05578	1.24653	1.46662	1.16058		No hits found
Mellp1_86449_EuGene_00180103								38	66	29	131		2.2	0.009		-0.148571	-0.642761	-0.8639	-0.183278	0.0230414	0.920818	-1.08061	-0.589273	-1.12671	1.51438	1.12304	1.05382		No hits found
Mellp1_88005_EuGene_00240062								72	90	151	677		2.2	0.028		-0.67872	-1.32423	-1.46828	-0.209288	-0.928147	-1.3621	0.575458	-0.618429	-0.214262	2.11553	1.96267	2.1498		ref|XP_569983.1| hypothetical protein CNC05880 [Cryptococcus neoformans var.neoformans JEC21] 5e-06 55
Mellp1_87381_EuGene_00200111								1788	2046	877	3912		2.2	0.024		0.116017	-0.2683	-0.0694969	1.05645	-0.0630754	-0.631018	-1.72004	-0.789821	-0.797383	1.1826	1.16746	0.816605		ref|XP_568566.1| cytoplasm protein [Cryptococcus neoformans var. neoformans JEC21] 3e-50 202
ycl_NewEugene_Mlp0014_0293								32	44	31	138		2.2	0.004		-0.538868	-0.935239	-0.38121	-0.036442	-0.197051	-0.275136	-0.729522	-0.760373	-0.564315	1.34542	1.34139	1.73135
Mellp1_84938_EuGene_00120072								43	74	60	265		2.1	0.01		-1.69619	-1.24753	0.0369846	0.583745	-0.269339	-0.861241	-0.250453	-0.919456	-0.322181	1.79194	1.57353	1.5802		No hits found
Mellp1_95212_EuGene_00070117								677	289	500	2211		2.1	0.009		0.172463	-0.199688	-0.00149961	0.646183	-1.27319	-3.08757	-0.419012	-0.475609	-0.452319	1.81785	1.27634	1.99605		ref|XP_762194.1| hypothetical protein UM06047.1 [Ustilago maydis 521] e-133 478
Mellp1_90014_EuGene_00340082								24	28	28	123		2.1	0.018		-0.931659	-0.753996	-0.348056	-0.545451	-0.727651	-0.158244	-0.563301	-0.0110541	-0.907276	1.82941	1.73959	1.37768		No hits found
Mellp1_53845_fgenesh1_pm_C_scaffold_60000024					SSP			135	969	2928	12874		2.1	0.007		-3.09853	-4.01656	-3.28101	-2.19758	3.28951	-2.95401	1.13862	0.647475	1.13793	3.23574	3.17106	2.92735		No hits found
Mellp1_60960_fgenesh1_pg_C_scaffold_7000225								79	657	155	680		2.1	0.017		-2.15417	-1.56628	-1.62145	0.775962	0.897458	2.1434	-1.09746	-0.856601	-0.487088	1.01927	1.18255	1.76441		gb|AAQ82692.1| Epa2p [Candida glabrata] 7e-05 53
Mellp1_104715_fgenesh2_pg_10_184					SSP			275	680	237	1041		2.1	0.004		-0.58769	-0.808394	-0.864877	1.9777	-0.323967	0.00821862	-1.14603	-0.864055	-0.893811	1.24356	1.30485	0.9545		No hits found
Mellp1_104703_fgenesh2_pg_10_172								611	277	475	2079		2.1	0.017		-0.155936	0.044287	-0.0849033	-0.815173	-2.10859	-0.692711	-0.257937	-0.484448	-0.547381	1.43224	1.42861	2.24195		ref|YP_603275.1| Collagen-like surface protein [Streptococcus pyogenes MGAS10750] 4e-05 52
Mellp1_86276_EuGene_00170152						MPT (Mitochondrial Protein Translocase)		2700	1933	1089	4756		2.1	0.016		0.304545	0.28663	0.139988	-0.3569	-0.909044	0.551155	-1.09455	-0.668884	-1.43497	0.819852	0.992482	1.3697		ref|XP_568029.1| calcium-transporting ATPase [Cryptococcus neoformans var.neoformans JEC21] 1e-72 276
Mellp1_113087_fgenesh2_pg_77_11					SSP			45	75	40	173		2.1	0.048		-0.448447	-0.654452	-0.761847	0.698919	-0.886899	0.536044	-1.18235	-1.25552	0.0147325	1.36227	1.5843	0.993251		No hits found
Mellp1_95407_EuGene_00800022								5201	1398	3388	14691		2.1	0.019		0.213143	0.313641	0.234504	-2.13093	-1.67117	-1.12165	-0.879405	-0.248041	0.0341362	1.75893	1.5424	1.95444		ref|XP_760047.1| hypothetical protein UM03900.1 [Ustilago maydis 521] 3e-76 290
Mellp1_104677_fgenesh2_pg_10_146								122	1116	335	1448		2.1	0.008		-1.82987	-2.2349	-2.1074	0.952022	0.790211	1.67578	-0.851211	-0.260007	-0.680703	1.57441	1.63687	1.3348		No hits found
Mellp1_93647_EuGene_00050291								261	35	62	270		2.1	0.023		1.32129	0.692606	1.67207	-2.00589	-1.17646	-1.81042	-1.14076	-0.819544	-0.554607	1.32071	0.789956	1.71103		No hits found
Mellp1_84363_EuGene_00100126								54	33	27	118		2.1	0.016		0.120507	-0.0794678	0.387771	0.00244266	-0.91618	-0.817108	-1.24521	-0.660483	-0.610968	1.17859	1.01271	1.6274		gb|EAU92829.1| predicted protein [Coprinopsis cinerea okayama7#130] 8e-28 128
Mellp1_116976_estExt_fgenesh2_pg_C_270064					SSP			1390	28	171	738		2.1	0.006		2.25868	2.48169	2.42547	-3.03626	-3.16659	-3.49562	-0.731817	-0.807542	-0.355339	1.28343	1.65547	1.48842		No hits found
Mellp1_108425_fgenesh2_pg_29_96								1402	161	443	1897		2.1	0.029		1.07216	1.05782	1.13451	-2.21755	-1.17479	-2.7182	-1.23513	-0.304192	-0.18757	1.60408	1.66262	1.30624		ref|XP_001730295.1| hypothetical protein MGL_2677 [Malassezia globosa CBS 7966] 5e-20 103
Mellp1_111406_fgenesh2_pg_53_59								113	24	35	151		2.1	0.01		1.07113	0.0545537	1.52591	-1.33708	-1.13268	-1.66029	-0.834668	-0.950303	-0.624334	1.34151	0.926904	1.61934		gb|EAU89213.1| hypothetical protein CC1G_03478 [Coprinopsis cinerea okayama7#130] 3e-50 204
Mellp1_65668_fgenesh1_pg_C_scaffold_36000038								39	32	27	114		2.1	0.003		-0.0361656	0.07437	-0.614535	-1.0177	-0.677492	0.322116	-0.845417	-0.540302	-0.783747	1.52358	1.36335	1.23195		No hits found
Mellp1_109035_fgenesh2_pg_33_138								1115	1556	2880	12268		2.1	0.013		-0.298868	-0.659512	-3.02493	-1.09455	-0.755154	-0.688884	-0.237395	-0.103834	0.465749	2.16111	1.90467	2.3316		No hits found
Mellp1_92849_EuGene_00530030								847	768	1569	6633		2.1	0.006		-0.709192	-1.02341	-1.0538	-0.614395	-1.01622	-1.58247	0.215308	-0.142625	-0.192998	2.23556	1.81886	2.06539		ref|XP_752805.1| 2-deoxy-D-gluconate 3-dehydrogenase [Aspergillus fumigatus Af293] 2e-60 235
Mellp1_39639_e_gw1_56_36_1		GH27						3078	4119	7283	30762		2.1	0.005		-1.20428	-1.32081	-1.21278	-1.27019	-0.68958	-0.517554	-0.219939	-0.0139748	0.22367	1.99568	2.24101	1.98875		gb|AAG24511.1| AF246263_1 alpha-galactosidase [Phanerochaete chrysosporium] e-127 457
Mellp1_102244_fgenesh2_pg_3_116								161	88	82	345		2.1	0.006		0.238827	0.071137	0.261886	-1.17997	0.667885	-1.54832	-1.01498	-0.796401	-0.561509	1.14998	1.18059	1.53088		ref|NP_594636.1| tubulin-tyrosine ligase (predicted) [Schizosaccharomyces pombe972h-] 2e-57 226
Mellp1_113334_fgenesh2_pg_82_9								166	69	195	824		2.1	0.027		-0.318471	-0.792997	0.150828	-0.813303	-1.47033	-2.48132	0.504379	-0.6443	-0.111531	2.11022	1.93391	1.93293		ref|ZP_00784977.1| cell wall surface anchor family protein [Streptococcus agalactiaeCOH1] 1e-10 68
Mellp1_79373_estExt_fgenesh1_pg_C_640039								115	33	40	169		2.1	0.009		0.768035	0.350646	0.964941	-1.12684	-0.995221	-1.21797	-1.07261	-0.666547	-0.744371	1.12997	1.03745	1.57251		ref|NP_900377.1| hypothetical protein CV_0707 [Chromobacterium violaceum ATCC 12472] 5e-15 83
Mellp1_112413_fgenesh2_pg_65_55								273	46	98	414		2.1	0.014		1.47519	0.366854	0.742049	-0.936622	-1.42528	-2.77445	-1.05808	-0.43969	-0.337399	1.70171	1.33066	1.35507		gb|EDR02352.1| predicted protein [Laccaria bicolor S238N-H82] 1e-05 54
Mellp1_89223_EuGene_00020354								1225	108	687	2887		2.1	0.006		0.635543	0.784433	0.901247	-3.2944	-1.84521	-3.03149	-0.342796	0.015091	0.14687	2.05492	1.85078	2.12501		No hits found
Mellp1_106042_fgenesh2_pg_16_48								64	93	61	258		2.1	0.007		-0.700919	-0.417634	-0.768004	-0.439945	-0.290113	0.491431	-0.640258	-0.910013	-0.490107	1.50932	1.09943	1.55681		No hits found
Mellp1_61868_fgenesh1_pg_C_scaffold_11000203								314	27	83	346		2.1	0.043		1.37282	0.918318	1.68224	-2.39024	-2.15524	-2.02228	-0.526185	-1.30278	0.0285036	1.24159	1.74291	1.41035		No hits found
Mellp1_76349_estExt_fgenesh1_pg_C_10378								1095	2129	3518	14719		2.1	0.002		-1.51751	-1.61602	-1.65969	-0.824032	-0.326269	-0.765464	0.16687	-0.000393496	0.0910193	2.16483	2.0009	2.28576		ref|XP_001559003.1| hypothetical protein BC1G_02637 [Botryotinia fuckeliana B05.10] 2e-51 207
Mellp1_85890_EuGene_00160003								27	68	47	198		2.1	0.019		-1.52777	-0.846032	-1.40625	0.93382	-0.91708	0.226918	-0.0511258	-0.275617	-0.996988	1.60268	1.65506	1.60238		No hits found
ycl_NewEugene_Mlp0006_0135								31	51	44	184		2.1	0.048		-0.5717	-1.0918	-1.14443	-0.165718	-0.355043	-0.182414	0.360257	-0.592886	-1.1015	1.56194	1.56867	1.71462
Mellp1_70904_estExt_fgenesh1_kg_C_40060								195	84	141	589		2.1	0.006		0.0185325	-0.300556	0.342256	-1.44058	-1.32829	-0.802449	-0.734383	-0.428984	-0.169394	1.66729	1.66553	1.51102		No hits found
Mellp1_88008_EuGene_00240065								9965	12943	8346	34767		2.1	0.008		-0.593286	-0.374478	-0.475247	0.36745	-0.277532	-0.401409	-1.06804	-0.373276	-0.769257	1.35347	1.28673	1.32487		gb|AAX51844.1| 3-deoxy-7-phosphoheptulonate synthase [Paxillus involutus] e-124 447
Mellp1_73158_estExt_fgenesh1_kg_C_570008								1756	72	245	1016		2.1	0.002		2.03204	2.07735	2.07094	-2.97495	-2.0256	-2.65025	-0.825043	-0.604577	-0.913477	1.27487	1.30613	1.23257		No hits found
Mellp1_85393_EuGene_00140023								272	770	2262	9361		2	0.049		-2.32559	-2.72322	-2.19239	-1.3738	-0.286438	-1.08474	-0.166321	0.825882	1.26011	2.61774	2.55513	2.89364		ref|XP_504866.1| hypothetical protein [Yarrowia lipolytica] 1e-50 205
Mellp1_67783_fgenesh1_pg_C_scaffold_58000002								36	39	35	143		2	0.012		-0.0986467	-0.800077	-0.611446	-0.639859	0.390245	-0.964006	-0.231377	-0.600227	-0.876597	1.67438	1.57511	1.1825		No hits found
Mellp1_109351_fgenesh2_pg_36_16								26	25	305	1256		2	0.047		-1.86379	-2.5844	-2.41181	-2.66554	-2.328	-1.9654	0.671272	2.03821	1.13849	3.39426	3.04879	3.52791		No hits found
Mellp1_73070_estExt_fgenesh1_kg_C_520004								529	54	78	320		2	0.009		1.59714	1.6156	1.87475	-2.12496	-1.11625	-1.5488	-0.940896	-1.46609	-0.803098	0.962358	0.867726	1.08253		gb|EAU88882.1| hypothetical protein CC1G_12653 [Coprinopsis cinerea okayama7#130] 5e-13 77
Mellp1_87334_EuGene_00200064								3871	44	11474	47096		2	0.004		0.255894	0.362424	0.344969	-6.43314	-5.48434	-6.48887	2.05695	1.6687	1.9401	3.94043	4.03458	3.80229		ref|XP_759841.1| hypothetical protein UM03694.1 [Ustilago maydis 521] 3e-27 125
Mellp1_65252_fgenesh1_pg_C_scaffold_32000085				A01A				220	49	264	1083		2	0.014		0.0807215	-0.514547	0.15074	-2.52916	-1.75271	-2.55139	0.180041	-0.0508592	0.37893	2.4497	1.77379	2.38474		emb|CAC42132.1| protease [Amanita muscaria] 2e-46 190
Mellp1_58453_fgenesh1_pg_C_scaffold_1000172								31	33	55	226		2	0.006		-1.30046	-0.769101	-0.792385	-1.05223	-0.570124	-0.936044	-0.0865994	-0.412586	0.15952	1.86481	1.96324	1.93195		ref|XP_001394559.1| hypothetical protein An11g05730 [Aspergillus niger] 4e-05 52
Mellp1_112871_fgenesh2_pg_73_13								27	24	25	104		2	0.041		-0.224849	-0.57451	-0.437467	-0.865894	-0.516172	-0.434866	-0.380926	-0.406767	-0.735122	1.91601	1.89825	0.762314		No hits found
Mellp1_113389_fgenesh2_pg_83_14								75	143	34	139		2	0.009		0.223425	-0.237132	-0.499486	1.1813	-0.665047	1.77051	-1.17613	-1.12573	-1.63016	0.624901	0.574611	0.958926		No hits found
DJO_addition_jgi123553					SSP			106	45	72	291		2	0.055		0.843886	-0.459999	-0.133752	-1.03189	-1.58581	-0.835968	0.212167	-0.860493	-0.784289	1.53234	2.06158	1.04222
Mellp1_28580_gw1_33_104_1								3987	3136	3434	13918		2	0.005		-0.230961	-0.171842	-0.528051	-1.27331	-0.31934	-0.377744	-0.419304	-0.773492	-0.385266	1.44958	1.35235	1.67739		ref|XP_757809.1| hypothetical protein UM01662.1 [Ustilago maydis 521] 6e-71 270
Mellp1_39449_e_gw1_53_20_1								588	724	2154	8729		2	0.038		-1.33712	-1.63562	-1.57738	-1.15445	-0.48958	-2.00335	-0.385413	0.640818	0.81527	2.31624	2.29777	2.51283		gb|EDR07941.1| predicted protein [Laccaria bicolor S238N-H82] 3e-76 289
Mellp1_51973_fgenesh1_pm_C_scaffold_7000093								61	41	39	156		2	0.002		-0.0234987	-0.0748932	0.00254971	-0.691029	-0.452582	-0.697237	-0.728724	-0.743872	-0.58174	1.21378	1.28893	1.48831		gb|EDR15033.1| dihydrolipoamide acetyltransferase [Laccaria bicolor S238N-H82] 2e-65 252
Mellp1_70812_estExt_fgenesh1_kg_C_30086								4662	27	133	533		2	0.025		4.21379	3.59466	3.9667	-4.00673	-3.15619	-3.375	-0.7757	-1.59103	-1.26175	0.989867	0.380686	1.0207		No hits found
Mellp1_28177_gw1_7_188_1								1546	344	1056	4237		2	0.036		-0.269654	0.260666	0.957528	-2.30771	-2.62282	-0.626247	0.427588	-0.306067	-0.824881	1.73401	1.65398	1.92362		ref|XP_001800023.1| hypothetical protein SNOG_09736 [Phaeosphaeria nodorum SN15] 6e-43 176
DJO_jgi106988_jgi123834					SSP			18	22	33	130		2	0.029		-0.878125	-0.83422	-1.32216	-1.17261	-0.621972	-0.301859	0.487022	-0.334497	-0.589094	1.83201	2.02673	1.70878
Mellp1_88821_EuGene_00290098								3962	25	200	802		2	0.025		3.66605	3.26306	3.49715	-4.26128	-3.46939	-3.72142	-0.249609	-1.30471	-0.932629	1.24137	1.15741	1.11399		gb|EAU93363.1| predicted protein [Coprinopsis cinerea okayama7#130] 4e-36 155
Mellp1_113015_fgenesh2_pg_75_46								36	39	62	247		2	0.005		-0.748207	-1.17912	-0.847012	-1.17157	-0.899471	-0.364308	-0.373106	-0.139361	0.117606	1.92758	1.9331	1.74386		No hits found
Mellp1_109937_fgenesh2_pg_40_46								402	126	364	1455		2	0.053		0.024855	-0.273643	0.217344	-2.18622	-0.0296235	-2.83648	-0.55944	-0.589884	0.691938	2.10381	1.6918	1.74555		ref|XP_761948.1| hypothetical protein UM05801.1 [Ustilago maydis 521] 3e-57 228
Mellp1_77095_estExt_fgenesh1_pg_C_80002								2235	2372	1360	5436		2	0.009		-0.529031	-0.0465186	0.086703	0.0928521	-0.342132	0.0175002	-0.774389	-1.1682	-0.694879	0.886147	1.10537	1.36658		ref|XP_001243772.1| hypothetical protein CIMG_03213 [Coccidioides immitis RS] 2e-99 367
Mellp1_84159_EuGene_01040005								34	5997	3402	13594		2	0.005		-5.92247	-5.26989	-5.89614	1.64339	1.7204	1.9696	0.849584	1.25592	0.774496	2.94693	3.04206	2.88613		ref|XP_762521.1| hypothetical protein UM06374.1 [Ustilago maydis 521] 5e-68 261
Mellp1_56062_fgenesh1_kg_C_scaffold_17000041								354	53	50	199		2	0.005		1.8103	1.52305	1.46634	-1.47406	-1.40937	-0.55094	-1.04034	-1.47719	-1.15676	0.805645	0.867577	0.635768		No hits found
Mellp1_37617_e_gw1_31_5_1						MPT (Mitochondrial Protein Translocase)		349	32	123	487		2	0.017		1.0451	0.98101	1.33429	-2.67769	-2.21318	-2.10449	-0.0159158	-0.886222	-0.261741	1.56217	1.51058	1.72609		gb|EDQ99847.1| sodium-potassium ATPase [Laccaria bicolor S238N-H82] 0.0 689
Mellp1_112303_fgenesh2_pg_64_27								49	573	87	345		2	0.014		-2.15098	-1.90977	-1.33536	1.53064	1.13961	2.58023	-0.992239	-1.37473	-0.540935	0.917315	1.12005	1.01616		ref|XP_362916.1| predicted protein [Magnaporthe grisea 70-15] 2e-15 87
Mellp1_107989_fgenesh2_pg_26_93					SSP			95	105	86	341		2	0.029		0.230582	-0.786519	-0.830273	-0.755903	0.0825315	-0.276529	0.0445171	-0.999632	-0.855268	1.28034	1.40324	1.46291		No hits found
Mellp1_101264_fgenesh2_pg_1_357								731	235	330	1307		2	0.008		0.364912	0.307268	0.784835	-0.782594	-1.10033	-1.56364	-0.735452	-0.790796	-0.456966	1.0588	1.63031	1.28365		No hits found
DJO_jgi108996_jgi123282					SSP			188	32	107	424		2	0.074		0.936427	0.153126	0.538702	-2.01055	-2.24474	-1.72951	-0.632424	-0.583346	0.420783	1.74155	2.35217	1.05782
Mellp1_36476_e_gw1_22_38_1		GH9						504	6263	1827	7201		2	0.024		-2.51843	-2.27151	-2.20576	1.42075	0.719815	1.76754	-0.893217	-0.543769	0.0124371	1.52944	1.21767	1.76503		dbj|BAC04648.1| unnamed protein product [Homo sapiens] e-137 493
Mellp1_59908_fgenesh1_pg_C_scaffold_4000129								23	22	266	1045		2	0.202		-2.22169	-2.44341	-2.04456	-2.30181	-2.16696	-2.40709	-0.348571	2.03111	2.14527	3.17057	3.6696	2.91754		No hits found
Mellp1_85588_EuGene_01510006								724	28	55	216		2	0.013		2.4745	2.62685	2.51613	-2.29705	-2.32587	-1.82667	-1.06734	-1.50815	-0.972097	0.790578	1.09711	0.49201		No hits found
Mellp1_118032_estExt_fgenesh2_pg_C_580040								58	54	53	210		2	0.006		-0.327707	-0.22844	-0.653824	-0.665033	-0.944844	0.07719	-0.312792	-0.597634	-0.677347	1.22508	1.46208	1.64327		No hits found
DJO_jgi109365_jgi123784					SSP			38	44	94	369		2	0.085		-1.46619	-1.39494	-0.743097	-0.663263	-1.15634	-1.15819	0.391463	-0.334651	0.281939	2.52152	2.61246	1.1093
Mellp1_95687_EuGene_00870021								152	98	889	3474		2	0.099		-1.2903	-1.72678	-1.80707	-2.15156	-2.26766	-2.30495	0.031485	1.96808	0.824559	2.81909	2.74226	3.16285		gb|EDR01006.1| predicted protein [Laccaria bicolor S238N-H82] 1e-41 174
Mellp1_68864_fgenesh1_pg_C_scaffold_76000001								94	72	77	302		2	0.039		-0.247649	-0.242901	-0.266022	-0.970237	-0.77977	-0.184555	-0.00523708	-0.404527	-1.18835	1.31267	1.26731	1.70927		No hits found
Mellp1_89096_EuGene_00020227								1254	180	85	332		2	0.008		1.91685	2.09602	2.43509	-0.0933676	-0.49839	-1.37229	-1.38276	-1.91492	-1.87835	0.308988	0.0687048	0.314427		gb|EDR03484.1| predicted protein [Laccaria bicolor S238N-H82] 2e-45 185
Mellp1_106645_fgenesh2_pg_19_21								58	126	42	162		2	0.021		-0.522256	-0.0463243	-1.00449	-0.163754	0.353726	1.55986	-1.04263	-0.506533	-1.47249	1.04862	0.862951	0.933313		No hits found
Mellp1_86171_EuGene_00170047								52	6167	449	1736		1.9	0.016		-3.52011	-3.82474	-3.93498	3.25318	2.52279	3.59189	-0.685557	-1.0511	-0.232037	1.28495	1.46602	1.1297		No hits found
Mellp1_105078_fgenesh2_pg_12_37								136	553	125	482		1.9	0.031		-1.25684	-0.48181	-1.06348	0.215588	0.687853	2.37129	-1.19383	-0.9657	-0.99246	0.979937	1.40958	0.289883		No hits found
Mellp1_65858_fgenesh1_pg_C_scaffold_37000105								1068	94	270	1038		1.9	0.026		1.47735	1.19237	1.47683	-1.93423	-1.5811	-2.8489	-0.818619	-0.897905	-0.0889069	1.67121	1.23234	1.11956		No hits found
Mellp1_70730_estExt_fgenesh1_kg_C_20188								2427	5393	4281	16456		1.9	0.007		-1.27737	-1.25662	-1.01506	-0.288046	0.297344	-0.1027	-0.0655935	-0.363792	-0.663556	1.59347	1.54723	1.59469		No hits found
Mellp1_70051_fgenesh1_pg_C_scaff_159000002								38	28	29	111		1.9	0.012		-0.346021	-0.0486087	-0.157568	-0.482541	-1.13893	-0.233688	-0.815318	-0.754333	-0.139335	1.43774	1.42504	1.25355
Mellp1_67604_fgenesh1_pg_C_scaffold_55000055					SSP			45	6616	277	1060		1.9	0.087		-3.58833	-3.59339	-3.62955	4.0988	3.0374	3.68689	-0.534682	-1.71762	-0.656208	0.996772	1.60483	0.295079		No hits found
Mellp1_95282_EuGene_00070187		GH*						126	49	43	166		1.9	0.004		1.11517	0.315672	0.464235	-0.692868	-0.613742	-0.911048	-0.818344	-0.916181	-1.00653	0.790729	1.0428	1.2301		gb|EAU84318.1| hypothetical protein CC1G_01314 [Coprinopsis cinerea okayama7#130] 1e-48 197
Mellp1_93789_EuGene_00610027					SSP			46	91	89	339		1.9	0.012		-1.52777	-0.837783	-1.26694	-1.1192	-0.104804	0.581622	-0.0177925	-0.525389	-0.220916	1.96308	1.705	1.37089		No hits found
DJO_jgi108631_jgi123877					SSP			52	33	42	161		1.9	0.029		-0.261703	-0.307523	0.0676366	-0.937565	-0.935151	-0.611285	-0.311815	-0.770506	-0.322878	1.88164	1.59961	0.909542
Mellp1_105378_fgenesh2_pg_13_102								36	35	26	99		1.9	0.005		0.0551329	-0.502855	-0.247622	-0.396305	-0.100663	-0.2955	-0.751658	-0.749944	-0.651067	1.15611	1.47746	1.00691		No hits found
Mellp1_116220_estExt_fgenesh2_pg_C_140198								3883	208	826	3139		1.9	0.001		1.79163	1.59961	1.68323	-2.16845	-2.02036	-3.41228	-0.491681	-0.641397	-0.493457	1.46045	1.2996	1.39309		No hits found
Mellp1_65460_fgenesh1_pg_C_scaffold_34000078								39	42	31	119		1.9	0.011		-0.546861	-0.0345752	-0.455836	0.201793	-0.578986	-0.317659	-0.60937	-0.585393	-0.827005	0.917635	1.60383	1.23243		No hits found
Mellp1_65835_fgenesh1_pg_C_scaffold_37000082								39	8998	5757	21838		1.9	0.011		-5.78291	-6.31908	-6.06987	1.68983	1.81297	1.91965	0.856693	1.07899	1.554	3.04669	3.21499	2.99804		ref|XP_646510.1| hypothetical protein DDBDRAFT_0190773 [Dictyostelium discoideumAX4] 6e-05 52
Mellp1_101783_fgenesh2_pg_2_262								1663	2835	1847	7003		1.9	0.006		-0.79259	-0.50238	-0.950758	0.13749	-0.270035	0.194182	-0.399221	-0.471903	-0.92096	1.35463	1.29922	1.32233		No hits found
Mellp1_86351_EuGene_00180005								59	75	38	142		1.9	0.009		-0.293956	-0.46062	0.0370463	0.0558968	-0.402146	0.671151	-0.824507	-0.837332	-1.01086	1.0948	0.670983	1.29954		No hits found
ycl_NewEugene_Mlp0016_0348								167	3148	1085	4082		1.9	0.022		-2.86744	-2.81809	-2.97536	2.01677	0.388482	1.64408	-0.446296	-0.0635603	-0.0516774	1.82673	2.10409	1.24226
Mellp1_111762_fgenesh2_pg_57_59								889	289	347	1307		1.9	0.009		0.370612	0.772449	0.674545	-0.898251	-1.36262	-0.792665	-0.430299	-0.940512	-0.877709	0.952256	1.1852	1.34699		No hits found
Mellp1_103477_fgenesh2_pg_6_136								106	3687	3665	13731		1.9	0.004		-4.10532	-4.55594	-4.27923	1.13009	0.483285	0.8115	1.03193	0.69743	0.669962	2.65305	2.65519	2.80806		gb|EDR11865.1| predicted protein [Laccaria bicolor S238N-H82] 2e-79 299
Mellp1_114098_fgenesh2_pg_111_13								28	40	29	107		1.9	0.002		-0.185679	-0.593512	-1.02924	-0.422397	-0.587059	0.635865	-0.662003	-0.411	-0.691222	1.26975	1.35194	1.32456		No hits found
454_PASA_asmbl_2952								4096	190	1429	5332		1.9	0.024		1.41559	1.38099	1.38083	-3.01353	-2.89503	-3.20689	-0.117553	0.375834	-0.63939	1.8321	1.77316	1.71389
Mellp1_95740_EuGene_00880029					SSP			31	32	33	122		1.9	0.009		-0.129003	-0.887456	-0.583675	-0.417507	-0.421372	-0.611039	-0.72659	-0.155521	-0.437641	1.64141	1.44002	1.28838		gb|AAC15893.1| 120 kDa style glycoprotein [Nicotiana alata] 5e-11 72
Mellp1_34793_e_gw1_10_177_1					SSP			28	38	32	118		1.9	0.073		-0.326515	-0.790237	-0.955717	0.0339465	-0.541025	-0.152999	-0.752271	-0.767073	0.045664	1.89251	1.69975	0.613967		gb|ABB96283.1| hesp-C66 [Melampsora lini] 8e-16 85
Mellp1_86399_EuGene_00180053								41	56	38	142		1.9	0.011		-0.651485	-0.76282	-0.244087	-0.0432904	0.167495	-0.343709	-0.226593	-0.906046	-0.765171	1.16908	1.26853	1.33809		No hits found
Mellp1_89211_EuGene_00020342					SSP			50	31	49	182		1.9	0.01		0.18724	-0.756296	-0.279599	-0.967494	-0.742046	-1.27109	-0.208153	-0.621299	-0.0909196	1.33155	1.68274	1.73537		ref|XP_568615.1| hypothetical protein CNN01470 [Cryptococcus neoformans var.neoformans JEC21] 4e-15 84
Mellp1_105290_fgenesh2_pg_13_14								51	62	43	159		1.9	0.004		-0.827485	-0.382737	-0.0160099	0.0957645	-0.382214	-0.150426	-0.515143	-0.715433	-0.764478	1.02511	1.41207	1.22098		No hits found
Mellp1_90794_EuGene_00030063						MFS (Major Facilitator Superfamily)		1405	976	1183	4360		1.9	0.01		-0.270546	-0.13812	-0.237191	-1.84671	-0.356249	-0.0188625	-0.384012	-0.332406	-0.672681	1.35811	1.16543	1.73325		gb|EDR08371.1| major facilitator superfamily multidrug-resistance, DHA1 sub-family[Laccaria bicolor S238N-H82] 6e-66 255
Mellp1_63649_fgenesh1_pg_C_scaffold_21000051								675	570	581	2139		1.9	0.002		-0.536517	-0.212768	-0.155564	-0.117292	-1.24015	-0.276343	-0.58513	-0.470232	-0.496584	1.25719	1.33061	1.50277		No hits found
Mellp1_118111_estExt_fgenesh2_pg_C_610015								7164	92	1205	4431		1.9	0.007		2.36519	2.31807	2.48129	-4.08182	-2.79284	-4.82311	-0.024054	-0.360877	-0.167278	1.58473	1.53833	1.96235		ref|XP_363151.1| hypothetical protein MGG_08735 [Magnaporthe grisea 70-15] 3e-26 124
Mellp1_101568_fgenesh2_pg_2_47								32	159	38	138		1.9	0.002		-1.07279	-1.42025	-1.02977	0.146168	3.88866	-0.571745	-0.960524	-0.938085	-0.885032	1.01848	1.05121	0.773675		ref|XP_760886.1| hypothetical protein UM04739.1 [Ustilago maydis 521] 4e-40 168
Mellp1_102964_fgenesh2_pg_5_3								29	93	150	550		1.9	0.061		-1.86676	-2.27239	-2.06431	-1.35663	1.71173	-1.54144	-0.252006	0.00654335	1.12813	2.01787	2.39995	2.08931		No hits found
Mellp1_62052_fgenesh1_pg_C_scaffold_12000145								68	176	643	2358		1.9	0.011		-2.27465	-2.75851	-2.28524	-1.27834	-0.962444	-0.931911	1.15239	0.472392	0.809746	2.58395	2.68555	2.78709		ref|XP_001340779.1| PREDICTED: similar to glycoprotein Ib [Danio rerio] 6e-05 52
Mellp1_47708_estExt_Genewise1Plus_C_110007								1458	174	242	881		1.9	0.036		1.32894	1.47868	1.98211	-2.19324	-1.40489	-0.816837	-1.62671	-0.515465	-0.842189	0.791932	0.759392	1.05828		ref|XP_757707.1| hypothetical protein UM01560.1 [Ustilago maydis 521] e-120 435
Mellp1_112024_fgenesh2_pg_60_77								414	884	1466	5336		1.9	0.015		-1.58546	-1.77693	-1.59073	-2.00566	3.89392	-3.56002	0.634217	-0.124496	0.0075571	2.1136	2.00115	1.99286		gb|AAV64894.1| LAC2 isoform 1 [Cryptococcus neoformans var. grubii] 3e-97 359
Mellp1_93697_EuGene_00600015		GH27						2101	54	721	2624		1.9	0.035		1.44951	1.78401	1.63923	-4.01575	-2.92145	-4.01476	0.732548	-0.0890355	-0.398575	1.92367	1.92652	1.98409		ref|XP_760650.1| hypothetical protein UM04503.1 [Ustilago maydis 521] 2e-56 224
Mellp1_88049_EuGene_00240106								57	69	52	188		1.9	0.008		-0.17445	-0.622791	-0.60159	-0.129164	-0.0612133	-0.386692	-0.783116	-0.639807	-0.381513	1.03329	1.25237	1.49468		No hits found
Mellp1_101218_fgenesh2_pg_1_311								575	717	1910	6915		1.9	0.001		-1.48486	-1.47809	-1.26558	-1.8059	-0.548537	-0.9205	0.410581	0.308434	0.248725	2.08008	2.23463	2.22102		No hits found
Mellp1_88469_EuGene_00270020								190	8264	2223	8033		1.9	0.002		-3.37465	-3.59519	-3.82771	1.63618	1.58723	2.31115	-0.00109707	0.0386664	-0.186552	1.75316	1.71779	1.94101		gb|EDR11692.1| predicted protein [Laccaria bicolor S238N-H82] 4e-42 176
Mellp1_64245_fgenesh1_pg_C_scaffold_25000017								13329	555	2345	8473		1.9	0.009		1.93398	1.92288	1.95298	-2.50514	-2.79887	-2.6442	-0.309534	-0.580898	-0.82033	1.13156	1.21007	1.50751		No hits found
Mellp1_96219_EuGene_00980014								3058	1739	643	2321		1.9	0.08		0.921299	1.05101	0.62503	0.732605	-0.762499	0.183486	-1.57282	-0.567788	-2.01377	0.837199	0.541484	0.0247574		No hits found
Mellp1_104208_fgenesh2_pg_8_219					SSP			35	51	119	429		1.9	0.102		-1.52497	-1.88646	-1.00256	-0.376207	-1.2868	-1.13485	0.0878168	-0.514243	1.25478	2.19577	2.41223	1.7755		No hits found
Mellp1_95544_EuGene_00830016								27	31	25	90		1.9	0.007		-0.505633	-0.56509	-0.371183	-0.0862974	-0.357228	-0.30046	-0.609443	-0.507517	-0.56636	1.46533	1.43371	0.970175		No hits found
Mellp1_103934_fgenesh2_pg_7_242								1099	51	165	597		1.9	0.01		2.0379	2.02975	1.96511	-2.38904	-2.42438	-2.44269	-1.05458	-0.460211	-0.649794	1.00478	1.07159	1.31157		ref|XP_651685.1| hypothetical protein 152.t00013 [Entamoeba histolytica HM-1:IMSS] 6e-05 53
Mellp1_113436_fgenesh2_pg_84_33								38	58	28	102		1.8	0.008		-0.765808	0.0605046	-0.491123	0.794803	-0.238714	0.0685372	-1.05922	-0.695221	-0.733642	1.0428	1.22833	0.788755		No hits found
Mellp1_90177_EuGene_00350091								42	43	253	910		1.8	0.027		-1.44109	-1.85685	-1.95812	-2.36024	-0.759295	-2.11186	0.324928	1.10469	1.04401	2.62502	2.40711	2.98168		dbj|BAE64675.1| unnamed protein product [Aspergillus oryzae] 3e-08 65
Mellp1_116072_estExt_fgenesh2_pg_C_120143								1380	159	588	2115		1.8	0.029		0.733997	0.977055	1.08928	-0.716365	-3.41648	-2.42753	0.121783	-0.325126	-0.686373	1.44888	1.26284	1.93803		ref|XP_971765.1| PREDICTED: similar to CG8448-PA, isoform A [Tribolium castaneum] 8e-07 58
Mellp1_101851_fgenesh2_pg_2_330								2117	18	93	335		1.8	0.037		3.45676	3.46614	3.60884	-3.41249	-3.30667	-3.38254	-0.518085	-1.21997	-1.24568	0.978494	0.370612	1.2046		No hits found
Mellp1_48667_estExt_Genewise1Plus_C_220099								2657	5455	4811	17157		1.8	0.003		-1.16197	-1.09911	-1.17767	-0.404074	0.302617	-0.224267	-0.128252	-0.345666	-0.395313	1.51938	1.46118	1.65314		gb|EDR15590.1| predicted protein [Laccaria bicolor S238N-H82] 0.0 1028
Mellp1_95481_EuGene_00810042								8302	7012	3902	13850		1.8	0.005		0.339458	0.0435883	0.062956	0.347252	0.188576	-0.820782	-0.766194	-1.02693	-1.02873	1.09161	0.700186	0.869009		gb|EDR12373.1| cysteine peroxiredoxin [Laccaria bicolor S238N-H82] 9e-72 272
Mellp1_74124_estExt_fgenesh1_pm_C_40040								1362	921	551	1957		1.8	0.02		0.299741	0.440322	0.269265	-0.798752	0.272407	-0.15712	-1.38769	-0.892104	-0.623595	0.644263	1.09964	0.833627		ref|XP_774556.1| hypothetical protein CNBG0520 [Cryptococcus neoformans var. neoformans B-3501A] 0.0 1060
Mellp1_51312_fgenesh1_pm_C_scaffold_1000085								605	128	11139	39481		1.8	0.008		-2.12906	-2.04531	-1.8136	-4.7586	-4.15339	-3.81376	2.51517	2.18599	1.91736	4.05859	3.98916	4.04744		ref|XP_749056.1| short chain dehydrogenase/reductase family [Aspergillus fumigatusAf293] 5e-60 234
Mellp1_46816_estExt_Genewise1Plus_C_30166								4649	130	3824	13546		1.8	0.006		0.962761	0.94854	1.01643	-5.17254	-2.2879	-5.1063	0.466834	0.81721	0.798414	2.34533	2.66087	2.55035		ref|XP_762008.1| hypothetical protein UM05861.1 [Ustilago maydis 521] e-109 398
Mellp1_63387_fgenesh1_pg_C_scaffold_19000101								30	807	425	1501		1.8	0.029		-3.67272	-3.34702	-3.67659	1.15726	1.37266	1.0657	-0.270237	0.73692	0.352845	1.99682	2.24289	2.04146		No hits found
Mellp1_78815_estExt_fgenesh1_pg_C_420085								8379	593	1472	5197		1.8	0.013		1.87495	1.74628	1.64315	-2.45358	-1.91695	-1.82733	-0.343291	-0.839076	-1.08126	1.08397	1.01244	1.1007		ref|XP_759979.1| hypothetical protein UM03832.1 [Ustilago maydis 521] 2e-73 280
Mellp1_85277_EuGene_00130150								882	839	613	2162		1.8	0.008		-0.278223	-0.139745	-0.106323	-0.297331	-0.393476	-0.0484097	-0.927949	-0.376438	-0.789613	1.0487	1.13382	1.17499		gb|EAU92654.1| predicted protein [Coprinopsis cinerea okayama7#130] 5e-22 109
Mellp1_65117_fgenesh1_pg_C_scaffold_31000091								34	520	466	1636		1.8	0.048		-3.75064	-3.19611	-3.07308	-1.44391	3.42264	-0.132437	0.105946	1.20442	0.057369	2.27402	2.36831	2.16346		No hits found
Mellp1_59347_fgenesh1_pg_C_scaffold_2000514								185	960	306	1072		1.8	0.048		-1.35491	-1.48129	-1.38635	0.887841	0.279109	1.73268	-1.3819	-0.585705	-0.0855431	1.1927	1.07243	1.11095		No hits found
Mellp1_107943_fgenesh2_pg_26_47					SSP			269	1819	403	1412		1.8	0.025		-1.34166	-1.82349	-1.13504	0.442792	2.3296	1.19898	-0.487901	-0.876377	-1.18336	0.817721	1.35264	0.70608		No hits found
Mellp1_73119_estExt_fgenesh1_kg_C_540010								444	1252	596	2081		1.8	0.009		-1.21228	-0.994442	-0.90599	-0.332416	0.876071	0.832471	-0.634871	-0.761844	-0.439596	1.36303	0.885606	1.32425		No hits found
Shacq_SPannotated_jgi108691					SSP			266	25	94	328		1.8	0.054		1.53292	0.527414	1.38554	-2.51778	-1.83847	-2.3748	-0.963666	-0.166248	0.0680874	1.8138	1.56895	0.964256
Mellp1_106614_fgenesh2_pg_18_182								59	522	1445	5032		1.8	0.005		-3.28547	-3.92655	-3.39684	0.345345	0.264635	-1.81036	0.882342	1.00782	1.31409	2.81476	2.86479	2.92544		No hits found
Mellp1_76893_estExt_fgenesh1_pg_C_50312								8293	48	1070	3726		1.8	0.09		2.70206	2.81399	3.13729	-4.23462	-4.77085	-4.62942	0.886251	-0.407467	-0.687284	1.49055	1.73478	1.96472		No hits found
Mellp1_86650_EuGene_00190129								60	33	37	127		1.8	0.009		0.228654	0.20761	-0.0859081	-0.798206	-0.533754	-0.875114	-0.905885	-0.463081	-0.400781	1.37392	1.04924	1.20331		gb|EDR15909.1| predicted protein [Laccaria bicolor S238N-H82] 1e-45 188
Mellp1_110612_fgenesh2_pg_45_116								142	58	51	179		1.8	0.009		0.626593	0.668073	0.512926	-0.431776	-1.31486	-0.301359	-1.09661	-0.51028	-0.970691	0.992902	0.832765	0.99232		No hits found
Mellp1_106594_fgenesh2_pg_18_162								48	35	39	137		1.8	0.009		-0.439367	0.326379	-0.436772	-0.867235	-1.21262	0.126889	-0.467427	-0.211734	-0.760433	1.34285	1.1376	1.46186		emb|CAN75537.1| hypothetical protein [Vitis vinifera] 6e-06 55
Mellp1_101776_fgenesh2_pg_2_255								650	226	880	3048		1.8	0.077		-0.342846	-0.253124	-0.264727	-1.42279	-1.6892	-2.31126	-0.682824	0.900569	0.235703	1.94456	1.7954	2.09054		No hits found
Shacq_SPannotated_jgi109694					SSP			120	2951	2739	9486		1.8	0.031		-3.21432	-3.83871	-4.52622	-0.248179	2.55259	-0.0211464	0.0484516	0.997823	0.913422	2.41974	2.56242	2.35414
Mellp1_92521_EuGene_00040326								4630	2573	940	3244		1.8	0.109		1.01861	0.893093	0.833755	0.567465	-0.44853	0.0834216	-1.54715	-0.435467	-2.17134	0.297534	0.804157	0.104456		No hits found
Mellp1_50177_estExt_Genewise1Plus_C_510018								2457	192	1368	4699		1.8	0.011		1.38812	0.774208	0.530045	-1.23341	-2.50811	-4.60654	-0.235887	0.144945	0.248222	1.91927	1.58034	1.99879		gb|EDR14000.1| predicted protein [Laccaria bicolor S238N-H82] 1e-69 266
Mellp1_109031_fgenesh2_pg_33_134					SSP			99	35	177	609		1.8	0.027		-0.221454	-0.769569	-0.466445	-2.04344	-1.84964	-2.08647	0.657727	-0.0665716	0.457962	2.42028	2.19039	1.77723		gb|EAU82431.1| predicted protein [Coprinopsis cinerea okayama7#130] 2e-06 54
Mellp1_114369_fgenesh2_pg_152_1								4900	2250	2342	8020		1.8	0.003		0.305459	0.383047	0.419366	-0.953225	-0.511106	-0.796521	-0.849641	-0.562939	-0.675183	1.01752	1.01913	1.20409		ref|XP_757766.1| hypothetical protein UM01619.1 [Ustilago maydis 521] e-159 564
Mellp1_54882_fgenesh1_kg_C_scaffold_3000100								9683	50	968	3307		1.8	0.036		3.04321	3.28496	3.03041	-4.76588	-4.77684	-3.91812	0.435964	-0.517522	-0.525302	1.43026	1.5885	1.69036		No hits found
Mellp1_91236_EuGene_00400094								110	45	51	175		1.8	0.005		0.512821	-0.0560112	0.833058	-0.875313	-0.806526	-0.860221	-0.637842	-0.858494	-0.530255	0.9852	1.26555	1.02804		ref|XP_567955.1| stomatin-like protein [Cryptococcus neoformans var. neoformansJEC21] 7e-34 146
Mellp1_101580_fgenesh2_pg_2_59								2324	339	518	1761		1.8	0.038		1.18038	1.49088	1.33711	-1.57528	-1.78803	-0.960133	-0.178828	-1.06368	-1.24894	0.964876	0.864394	0.977264		No hits found
Mellp1_56277_fgenesh1_kg_C_scaffold_22000003								2723	105	791	2684		1.8	0.002		1.95014	1.28366	1.64463	-2.77058	-2.03179	-4.41747	-0.141245	-0.156085	-0.177522	1.65185	1.46949	1.69492		gb|EDR11335.1| predicted protein [Laccaria bicolor S238N-H82] 3e-74 281
Mellp1_108613_fgenesh2_pg_30_119								227	25	36	124		1.8	0.013		2.04966	1.64149	1.35721	-1.40169	-1.27508	-1.91339	-0.95677	-1.26496	-0.652151	1.023	0.666758	0.72591		No hits found
Mellp1_32795_e_gw1_2_181_1						MFS (Major Facilitator Superfamily)		379	5060	2908	9855		1.8	0.049		-2.5876	-3.15455	-2.79256	0.822016	0.4085	1.45211	-0.59453	0.208625	0.670507	1.75465	1.94373	1.86909		ref|XP_569541.1| MFS transporter [Cryptococcus neoformans var. neoformans JEC21] 5e-89 331
Mellp1_73428_estExt_fgenesh1_kg_C_730012								492	37	94	320		1.8	0.052		1.80898	1.37054	1.88116	-2.00122	-1.53445	-2.64363	-0.990277	-1.15137	0.0645069	1.12812	0.985755	1.08189		No hits found
Mellp1_59195_fgenesh1_pg_C_scaffold_2000362					SSP			503	3622	596	2015		1.8	0.194		-1.21036	-1.40213	-1.20677	1.9223	0.97762	1.82239	-2.48281	-0.359514	-0.245399	0.82126	0.70529	0.658123		No hits found
PTA_94905_112992			LIPASE					720	34	312	1054		1.8	0.005		1.22574	1.28778	1.26577	-3.44655	-2.20153	-3.72443	0.282026	0.0563906	-0.176458	1.872	1.75176	1.8075
Mellp1_110617_fgenesh2_pg_45_121								151	104	143	483		1.8	0.007		-0.125026	-0.189894	-0.488543	-0.290262	-1.28125	-0.835804	-0.35216	-0.0721312	-0.60349	1.44485	1.39794	1.39577		No hits found
454_PASA_asmbl_874								138	77	374	1260		1.8	0.056		-0.454212	-1.29212	-1.07873	-1.67888	-0.722565	-2.97387	-0.192426	0.57106	1.0909	2.3036	2.43351	1.99373
Mellp1_105631_fgenesh2_pg_14_130								1948	456	1539	5158		1.7	0.034		0.145752	0.344894	0.280973	-1.39349	-0.930758	-3.18605	-0.656716	0.393056	0.0158255	1.57031	1.64771	1.7685		emb|CAO40391.1| unnamed protein product [Vitis vinifera] 4e-95 353
Mellp1_63822_fgenesh1_pg_C_scaffold_22000088		GH61						189	203	551	1837		1.7	0.039		-1.19821	-1.36564	-1.12919	-1.32929	-1.42569	-0.628371	-0.201032	0.629259	0.502724	1.86721	2.46987	1.80836		gb|EDR06333.1| glycoside hydrolase family 61 protein [Laccaria bicolor S238N-H82] 2e-13 80
Mellp1_76217_estExt_fgenesh1_pg_C_10037								991	50	736	2454		1.7	0.011		1.00233	0.558968	1.0201	-2.87665	-3.05503	-4.44698	0.105155	0.450715	0.736694	2.25804	2.19912	2.04753		gb|EDR12423.1| predicted protein [Laccaria bicolor S238N-H82] 9e-64 248
Mellp1_54347_fgenesh1_pm_C_scaff_178000001								1185	2320	953	3175		1.7	0.006		-0.559638	-0.730074	-0.267121	0.471124	0.30046	0.57786	-0.749087	-0.690153	-1.06128	1.05078	0.887089	0.770037
Mellp1_71885_estExt_fgenesh1_kg_C_180022								3744	18	168	558		1.7	0.072		4.17314	3.232	3.77841	-3.94326	-3.84632	-4.07911	0.0358314	-1.10509	-1.19127	1.26332	1.05718	0.625171		No hits found
Mellp1_45702_estExt_Genewise1_C_680002								4038	1521	3147	10450		1.7	0.007		0.296304	-0.0439433	0.0454619	-1.66294	-1.1233	-1.14236	-0.287144	-0.240815	-0.254127	1.4808	1.19484	1.73723		gb|EAU84355.1| hypothetical protein CC1G_01351 [Coprinopsis cinerea okayama7#130] 3e-75 285
Mellp1_92871_EuGene_00530052								29	65	219	726		1.7	0.001		-2.41168	-2.30939	-1.82559	-1.06999	-0.718235	-1.25715	0.666836	0.785512	0.752047	2.53806	2.46717	2.3824		No hits found
Mellp1_49700_estExt_Genewise1Plus_C_380074								3464	6501	1006	3327		1.7	0.018		0.114593	0.415088	0.171052	1.07781	1.48034	0.866928	-1.47042	-1.9522	-1.22976	0.0219508	0.151155	0.353464		ref|YP_001637101.1| Alpha-amylase [Chloroflexus aurantiacus J-10-fl] 2e-65 252
Mellp1_40700_e_gw1_81_19_1								74	59	40	134		1.7	0.008		0.658082	-0.306183	-0.0903923	-0.812789	0.0113733	0.0781994	-0.526319	-0.749387	-1.08216	0.957603	0.966199	0.895776		dbj|BAE56906.1| unnamed protein product [Aspergillus oryzae] 1e-86 323
Mellp1_65785_fgenesh1_pg_C_scaffold_37000032								66	251	216	712		1.7	0.188		-1.82158	-1.66565	-1.82898	-0.167742	0.599887	0.0544092	-1.3147	0.400892	0.747835	1.18636	1.60171	2.20757		ref|XP_758581.1| hypothetical protein UM02434.1 [Ustilago maydis 521] 1e-10 70
Mellp1_76373_estExt_fgenesh1_pg_C_10437								2911	85	2677	8810		1.7	0.039		0.832944	1.1019	0.785104	-4.99686	-2.89705	-4.69505	0.85575	1.20035	0.300739	2.56136	2.13917	2.81164		No hits found
Mellp1_115586_estExt_fgenesh2_pg_C_60265								1456	181	462	1517		1.7	0.017		1.17122	0.993852	1.2902	-0.50368	-1.51446	-3.55357	-0.898994	-0.350899	-0.267171	1.35578	0.988422	1.28931		ref|XP_759341.1| hypothetical protein UM03194.1 [Ustilago maydis 521] 8e-40 168
Mellp1_66914_fgenesh1_pg_C_scaffold_47000076								143	60	54	179		1.7	0.007		0.404561	0.884442	0.449817	-1.14481	-0.793725	-0.0878469	-1.0162	-0.571078	-0.84248	0.809278	0.859556	1.04849		No hits found
Mellp1_88020_EuGene_00240077								1506	393	1109	3638		1.7	0.012		0.426896	0.242348	0.160052	-1.994	-0.760358	-2.22609	-0.39816	0.0635649	-0.161415	1.49624	1.33059	1.82033		gb|EDR12967.1| predicted protein [Laccaria bicolor S238N-H82] 2e-70 270
Mellp1_109681_fgenesh2_pg_38_65					SSP			31	41	33	109		1.7	0.013		-0.531592	-0.687855	-0.491808	-0.314653	-0.0870311	-0.114128	-0.405345	-0.30582	-0.746193	1.37203	1.38933	0.923066		No hits found
Mellp1_110624_fgenesh2_pg_46_2								36	43	28	92		1.7	0.007		-0.609041	-0.389113	0.0308281	-0.499708	0.59599	-0.251675	-0.380915	-0.804249	-0.817976	1.10311	1.10839	0.914357		No hits found
Mellp1_113355_fgenesh2_pg_82_30								859	912	670	2190		1.7	0.01		-0.454155	-0.190964	-0.16391	-0.812794	0.153595	0.109834	-0.560885	-0.748203	-0.575509	0.863267	0.960267	1.41946		gb|EAU92949.1| hypothetical protein CC1G_03736 [Coprinopsis cinerea okayama7#130] 2e-29 134
Mellp1_100916_fgenesh2_pg_1_9								84	146	278	908		1.7	0.042		-1.37191	-1.20667	-1.90556	-0.655418	-1.03493	-0.369199	-0.289046	0.21677	0.780359	1.83433	2.22363	1.77764		No hits found
Mellp1_84923_EuGene_00120057					SSP	MPT (Mitochondrial Protein Translocase)		681	32	108	352		1.7	0.034		1.74241	1.64986	2.64267	-2.74874	-2.521	-1.99778	-0.538905	-0.354648	-1.05286	1.50657	0.836602	0.835813		gb|EAU91429.1| hypothetical protein CC1G_01918 [Coprinopsis cinerea okayama7#130] 2e-20 101
Mellp1_101030_fgenesh2_pg_1_123								36	121	95	311		1.7	0.008		-1.08015	-1.94792	-1.68614	0.974244	1.20625	-1.63058	-0.109042	-0.104698	-0.266018	1.82289	1.54189	1.27928		gb|EDR08459.1| predicted protein [Laccaria bicolor S238N-H82] 5e-11 72
Mellp1_58872_fgenesh1_pg_C_scaffold_2000039								749	96	370	1208		1.7	0.02		0.61134	0.92823	0.928705	-2.13923	-1.55717	-2.72993	-0.362967	0.204578	-0.421482	1.32306	1.43145	1.78342		No hits found
Mellp1_79688_estExt_fgenesh1_pg_C_870002								948	38	172	561		1.7	0.01		1.77628	1.98301	2.12562	-3.33922	-1.9755	-2.68343	-0.404527	-0.402528	-0.694819	1.08963	1.01499	1.5105		ref|XP_688979.2| PREDICTED: similar to Rad54b [Danio rerio] 1e-23 112
Mellp1_61748_fgenesh1_pg_C_scaffold_11000083								342	104	175	571		1.7	0.007		0.549626	0.537897	0.369735	-1.46119	-1.51649	-0.72955	-0.247328	-0.750063	-0.433088	1.17676	1.26069	1.24301		No hits found
Mellp1_62685_fgenesh1_pg_C_scaffold_15000171		GH5						61	30	39	128		1.7	0.006		0.383469	-0.364682	0.412764	-1.22253	-0.302355	-1.06829	-0.553317	-0.434815	-0.481076	1.28793	0.933957	1.40895		gb|ABR27262.1| endo-beta-mannanase [Metopus es] 2e-26 124
Mellp1_70896_estExt_fgenesh1_kg_C_40051								676	259	492	1596		1.7	0.008		0.250511	0.0338106	0.167253	-1.85206	-0.0240974	-1.81936	-0.0535167	-0.291805	-0.58136	1.43461	1.46587	1.27015		gb|ABK96247.1| unknown [Populus trichocarpa x Populus deltoides] 6e-16 86
ycl_NewEugene_454support_Mlp0008_0018		GH47						4991	654	658	2136		1.7	0.062		2.12425	1.55351	1.63105	0.519809	-1.71096	-2.29346	-0.567777	-1.67249	-1.22021	0.834851	0.735174	0.0662537
Mellp1_85835_EuGene_00150215								60	1278	235	761		1.7	0.034		-2.2763	-2.7067	-2.53035	0.114194	3.99899	1.58446	-0.447017	-0.30195	-0.889339	0.69764	1.19783	1.55854		ref|XP_571550.1| hypothetical protein [Cryptococcus neoformans var. neoformansJEC21] 1e-29 135
Mellp1_84367_EuGene_00100130					SSP	F-ATPase (H+- or Na+-translocating F-type, V-type and A-type ATPase		30	54	38	124		1.7	0.008		-0.561806	-1.01935	-0.858791	-0.829982	1.20784	-0.277076	-0.500404	-0.215122	-0.659495	1.43236	1.15713	1.12469		No hits found
Mellp1_49465_estExt_Genewise1Plus_C_340065								9578	195	6475	20982		1.7	0.028		1.25797	1.4995	1.0301	-5.15814	-2.7226	-5.18161	0.293952	0.579713	1.2193	2.49424	2.38369	2.30387		gb|EDR00124.1| glucooligosaccharide oxidase [Laccaria bicolor S238N-H82] e-139 498
Mellp1_113080_fgenesh2_pg_77_4								43	79	28	92		1.7	0.011		-0.0761418	-0.309343	-0.642748	0.685847	-0.039496	0.960164	-1.24991	-0.86079	-0.720071	0.711225	0.593432	0.947834		No hits found
Mellp1_109275_fgenesh2_pg_35_100								40	4408	250	809		1.7	0.013		-3.37259	-3.22643	-3.69732	3.72531	2.53352	3.75844	-0.558782	-1.18778	-0.655256	0.784044	0.899281	0.997557		No hits found
Mellp1_109238_fgenesh2_pg_35_63								900	3253	729	2358		1.7	0.099		-0.191515	-0.979993	-1.03088	1.83672	0.460325	1.06012	-0.400711	-1.33611	-1.38117	1.0391	1.03411	-0.110003		gb|EDR14858.1| predicted protein [Laccaria bicolor S238N-H82] 1e-20 102
Mellp1_88017_EuGene_00240074								414	64	205	664		1.7	0.041		0.912149	0.558053	0.796993	-1.93872	-1.26933	-2.59133	-0.873904	-0.0314008	0.132495	1.43553	1.23953	1.62993		ref|XP_758643.1| hypothetical protein UM02496.1 [Ustilago maydis 521] 2e-87 327
Mellp1_93340_EuGene_00590053								36	124	29	94		1.7	0.01		-0.830094	-0.55567	-0.796743	1.21405	0.259572	1.73547	-1.34917	-0.872482	-0.828488	0.550687	0.665932	0.806936		No hits found
Mellp1_109181_fgenesh2_pg_35_6		EXPN			SSP			656	70	273	881		1.7	0.007		0.889645	1.24985	0.919094	-1.32734	-2.7102	-2.62039	-0.0416433	-0.331475	-0.360795	1.49782	1.60202	1.23341		ref|XP_753833.1| extracellular cellulase CelA/allergen Asp F7-like [Aspergillusfumigatus Af293] 1e-21 106
Mellp1_72991_estExt_fgenesh1_kg_C_490024								27439	365	2811	9031		1.7	0.068		2.73129	2.91633	2.69321	-5.11272	-1.25847	-3.98071	0.175953	-0.448406	-1.24759	1.23538	1.22891	1.06682		No hits found
Mellp1_101746_fgenesh2_pg_2_225								165	430	116	372		1.7	0.055		-0.539182	-0.713066	-0.285511	0.237283	0.741745	1.63186	-0.437892	-1.11644	-1.50483	0.830139	0.917676	0.238213		No hits found
Mellp1_91202_EuGene_00400060								61	73	47	151		1.7	0.005		-0.356074	0.0642952	-0.587887	-0.164499	-0.212864	0.233863	-0.6428	-0.699106	-0.660121	0.946655	1.25424	0.824293		No hits found
jgi_36517_Eugene_S_00220057_454suppor								892	1800	1422	4544		1.7	0.01		-1.03223	-0.801293	-1.19385	0.35253	-0.00457743	-0.33524	-0.0489552	-0.430215	-0.526961	1.42586	1.46049	1.13444
Mellp1_108668_fgenesh2_pg_31_44								32	33	28	91		1.7	0.01		-0.342769	-0.582417	-0.134777	-0.203202	-0.138449	-0.51689	-0.791482	-0.286343	-0.476038	1.18525	0.982238	1.30488		No hits found
Mellp1_61301_fgenesh1_pg_C_scaffold_9000075								29	50	109	348		1.7	0.005		-1.719	-1.58007	-1.38852	-1.03698	-0.36238	-0.963968	0.159064	0.394096	0.462635	1.97111	2.1768	1.8872		No hits found
Mellp1_78763_estExt_fgenesh1_pg_C_410006								4036	401	1902	6044		1.7	0.002		0.999735	0.881982	0.994502	-1.43616	-2.10346	-3.58087	-0.123659	-0.098645	-0.157162	1.52154	1.41248	1.68971		No hits found
Mellp1_110698_fgenesh2_pg_46_76								54	271	547	1735		1.7	0.091		-2.79694	-2.70056	-2.5333	-0.608387	0.148273	-0.549968	-0.116394	0.656415	1.48115	2.27367	2.50418	2.24185		No hits found
Mellp1_72460_estExt_fgenesh1_kg_C_310040					SSP			21220	88	7140	22659		1.7	0.036		2.24193	2.36759	2.4307	-5.60162	-5.48884	-5.59969	1.35356	0.376916	0.595352	2.58398	2.4682	2.27192		No hits found
Mellp1_59523_fgenesh1_pg_C_scaffold_3000139								64	96	149	473		1.7	0.054		-0.884165	-1.10431	-1.53135	-0.072383	-0.943589	-0.74781	-0.530339	0.4168	0.257557	1.65601	2.12573	1.35785		ref|YP_803612.1| Subtilisin-like serine protease [Pediococcus pentosaceus ATCC 25745] 5e-05 53
Mellp1_48582_estExt_Genewise1Plus_C_210076								467	957	1090	3450		1.7	0.053		-1.24394	-1.60783	-1.00734	0.826997	0.137876	-1.71597	-0.227204	-0.351576	0.390122	1.75033	2.00439	1.04415		gb|EDP47785.1| GATA transcriptional activator AreA [Aspergillus fumigatus A1163] 2e-09 64
Mellp1_52674_fgenesh1_pm_C_scaffold_21000010								465	1581	3251	10289		1.7	0.002		-1.93468	-2.58681	-2.26051	-0.688605	1.13067	-1.92311	0.579614	0.604564	0.454051	2.293	2.10038	2.23144		ref|XP_389345.1| hypothetical protein FG09169.1 [Gibberella zeae PH-1] 1e-58 229
Mellp1_111847_fgenesh2_pg_58_51								34	29	41	129		1.7	0.052		-0.314608	-1.01068	-0.168412	-0.552391	-0.765033	-0.837846	-0.845274	-0.155886	0.336003	1.5448	1.56818	1.20114		No hits found
Mellp1_108736_fgenesh2_pg_31_112								71	367	110	346		1.7	0.015		-1.0352	-1.3787	-1.57102	1.44435	0.747027	0.965684	-0.450103	-0.863102	-0.76056	0.833228	1.30645	0.761942		No hits found
Mellp1_94771_EuGene_00720060						MFS (Major Facilitator Superfamily)		1917	2831	2334	7349		1.7	0.002		-0.807256	-0.591849	-0.690197	-0.405598	-0.330978	0.335472	-0.479136	-0.349183	-0.408226	1.31008	1.08708	1.32978		ref|XP_759701.1| hypothetical protein UM03554.1 [Ustilago maydis 521] 4e-76 289
Mellp1_68779_fgenesh1_pg_C_scaffold_74000007								2604	968	2783	8759		1.7	0.007		0.0768837	-0.224456	-0.165735	-2.05972	-1.27115	-1.26726	-0.262539	0.195018	0.0418226	1.67973	1.53856	1.71885		gb|EDR15275.1| predicted protein [Laccaria bicolor S238N-H82] 2e-05 55
Mellp1_85421_EuGene_00140051					SSP			2957	5647	2067	6497		1.7	0.011		-0.450529	-0.122275	-0.591697	0.62698	0.229489	0.779456	-0.75011	-1.13573	-0.828382	0.759266	0.97869	0.504839		ref|XP_660914.1| hypothetical protein AN3310.2 [Aspergillus nidulans FGSC A4] 5e-09 64
Mellp1_110232_fgenesh2_pg_42_93					SSP			50	262	137	426		1.6	0.059		-1.18938	-2.54426	-1.47278	2.50994	0.481253	-1.02321	-0.313106	-0.835731	0.309889	1.66637	1.38364	1.02737		gb|ABB96278.1| hesp-897 [Melampsora lini] 7e-72 271
Mellp1_85115_EuGene_01360003								31	37	29	92		1.6	0.011		-0.553983	-0.300096	-0.414085	-0.403077	-0.542561	0.360693	-0.82068	-0.264073	-0.445698	1.19619	0.971102	1.21627		gb|EAU90146.1| hypothetical protein CC1G_05684 [Coprinopsis cinerea okayama7#130] 5e-09 66
ycl_NewEugene_Mlp0018_0357								40	188	65	201		1.6	0.016		-1.82305	-1.01474	-1.08871	0.862898	0.1838	1.70018	-0.808214	-0.738252	-0.309821	1.15018	0.721811	1.16392
Mellp1_105289_fgenesh2_pg_13_13								84	238	67	207		1.6	0.018		-0.692078	0.122004	-1.305	0.40971	0.311735	1.94169	-0.991577	-0.551791	-1.29623	0.794971	0.592323	0.664242		No hits found
454_PASA_asmbl_7887								136	27	171	530		1.6	0.093		0.631644	-0.892642	0.303363	-2.59121	-1.92597	-2.50617	-0.130758	-0.0732959	1.24975	2.00121	2.14604	1.78802
Mellp1_111521_fgenesh2_pg_54_56								147	34	91	282		1.6	0.046		1.31582	-0.452585	0.532879	-1.73837	-1.6343	-1.58554	-0.75825	0.386407	-0.28717	1.43392	1.44308	1.3441		ref|XP_001330650.1| viral A-type inclusion protein, putative [Trichomonas vaginalis G3] 1e-08 66
Mellp1_71631_estExt_fgenesh1_kg_C_140028								5637	2186	3669	11326		1.6	0.002		0.223198	0.208104	0.303523	-1.10123	-0.899889	-1.36402	-0.330757	-0.300533	-0.492919	1.15346	1.24616	1.35491		No hits found
Mellp1_51496_fgenesh1_pm_C_scaffold_2000104								88	4781	1356	4172		1.6	0.074		-4.16277	-4.13757	-3.14642	2.4539	1.90251	1.47309	0.838087	0.103855	-0.56462	1.84367	1.81794	1.57834		No hits found
Mellp1_94679_EuGene_00710008								109	68	67	207		1.6	0.07		-0.0801844	-0.139301	0.565355	0.308652	-0.0416354	-1.99109	-1.26341	-0.424851	-0.0530834	1.4131	0.868183	0.838266		No hits found
454_PASA_asmbl_6066								533	2755	4198	12869		1.6	0.032		-1.87572	-2.78535	-2.79208	0.88201	-0.115341	-1.11363	0.00544985	0.986211	0.484243	2.17101	2.08024	2.07296
Mellp1_77683_estExt_fgenesh1_pg_C_160124								5706	828	6367	19515		1.6	0.014		0.411833	0.249482	-0.0219706	-2.5397	-0.969533	-4.2042	0.350739	0.636643	0.125693	2.04708	1.72383	2.19011		ref|XP_001801536.1| hypothetical protein SNOG_11291 [Phaeosphaeria nodorum SN15] 2e-77 293
Mellp1_116633_estExt_fgenesh2_pg_C_210049								654	104	243	744		1.6	0.036		0.884638	1.18427	0.854314	-2.15362	-1.63145	-1.25875	-0.862366	-0.395978	-0.103169	0.856627	1.09326	1.53222		gb|EDR04610.1| predicted protein [Laccaria bicolor S238N-H82] 1e-20 105
Mellp1_114817_estExt_fgenesh2_pg_C_10135								2790	1063	1340	4102		1.6	0.014		0.359613	0.379433	0.681552	-1.00313	-1.04669	-0.705074	-0.86281	-0.226679	-0.664465	1.02392	0.92484	1.13949		gb|EDR13586.1| predicted protein [Laccaria bicolor S238N-H82] 2e-79 299
Mellp1_71385_estExt_fgenesh1_kg_C_110009								264	201	508	1556		1.6	0.008		-0.859771	-0.700991	-0.776053	-2.21642	-0.340951	-0.956472	0.427481	-0.084807	0.161619	1.67971	1.85064	1.81602		No hits found
Mellp1_63342_fgenesh1_pg_C_scaffold_19000056								1230	163	186	569		1.6	0.044		1.89498	1.75145	1.419	-1.09151	-0.998536	-1.60408	-1.55592	-0.976124	-0.568797	0.349679	0.506404	0.873453		No hits found
Mellp1_23254_gw1_11_10_1						ABC (ATP-binding Cassette)		798	214	3021	9221		1.6	0.009		-0.837672	-0.818859	-1.00856	-4.78844	0.0794032	-3.64798	0.768712	1.2828	1.04452	2.63407	2.54594	2.74607		ref|XP_760434.1| hypothetical protein UM04287.1 [Ustilago maydis 521] e-170 602
Mellp1_45128_estExt_Genewise1_C_490038						CPA1 (Monovalent Cation:Proton Antiporter-1)		1318	169	195	592		1.6	0.025		1.37179	1.77524	2.01349	-1.62818	-1.87573	-0.231642	-1.39207	-0.596942	-1.1304	0.425597	0.519986	0.748857		ref|XP_758432.1| hypothetical protein UM02285.1 [Ustilago maydis 521] e-111 406
Mellp1_105159_fgenesh2_pg_12_118		GH20						1746	573	895	2722		1.6	0.019		0.806281	0.107746	0.535794	-0.745541	-0.106533	-2.52518	-0.74876	-0.466734	-0.227675	1.31453	0.795201	1.26088		ref|XP_759770.1| hypothetical protein UM03623.1 [Ustilago maydis 521] e-143 513
Mellp1_78483_estExt_fgenesh1_pg_C_330065								6831	1162	4086	12420		1.6	0.046		0.540784	0.590451	0.695113	-1.64356	-2.17671	-2.02161	-0.784378	0.121433	0.264616	1.41647	1.50226	1.49513		No hits found
Mellp1_56774_fgenesh1_kg_C_scaffold_32000006								73	47	55	168		1.6	0.011		0.650807	-0.681775	-0.120947	-0.208582	-1.21904	-0.569197	-0.677352	-0.322603	-0.330998	1.12505	1.40448	0.95015		ref|XP_800792.1| PREDICTED: hypothetical protein [Strongylocentrotus purpuratus] 1e-06 55
Mellp1_104001_fgenesh2_pg_8_12								33	28	41	125		1.6	0.034		-0.563685	-0.270966	-0.732846	-0.860065	-0.553058	-0.735462	-0.040083	-0.331726	-0.1744	1.7817	1.59897	0.881623		dbj|BAE64648.1| unnamed protein product [Aspergillus oryzae] 2e-06 54
Mellp1_112475_fgenesh2_pg_66_49								69	81	124	377		1.6	0.101		-1.04086	-0.877829	-0.708777	-0.936002	-0.996846	-0.0314969	-0.0464455	-0.608133	0.546422	1.7085	2.06647	0.925		No hits found
Mellp1_59714_fgenesh1_pg_C_scaffold_3000330								28	62	32	96		1.6	0.025		-0.567965	-0.537957	-1.21177	1.15942	-0.0856196	0.058573	-0.292127	-0.425055	-1.09387	0.925508	1.00842	1.06243		No hits found
Mellp1_93672_EuGene_00050316								1391	770	561	1703		1.6	0.036		0.616372	0.391909	0.396159	0.985989	-0.655527	-1.48743	-1.39371	-0.713514	-0.419591	0.710772	0.666233	0.902337		gb|EAU91422.1| hypothetical protein CC1G_01911 [Coprinopsis cinerea okayama7#130] 2e-39 166
Mellp1_95480_EuGene_00810041								491	29	54	162		1.6	0.005		2.25738	2.08643	2.31631	-1.99915	-1.66759	-1.92041	-0.885195	-1.15344	-0.898749	0.446076	0.678559	0.739773		ref|XP_762466.1| hypothetical protein UM06319.1 [Ustilago maydis 521] 6e-16 86
Mellp1_34365_e_gw1_8_57_1								460	1012	1022	3097		1.6	0.013		-1.17344	-1.31946	-1.28414	-0.0503409	-0.151038	-0.166676	-0.260944	0.239296	-0.306239	1.43322	1.39712	1.64264		ref|YP_637214.1| hypothetical protein Mmcs_0036 [Mycobacterium sp. MCS] 2e-93 345
Mellp1_116215_estExt_fgenesh2_pg_C_140165								451	41	404	1226		1.6	0.005		0.479571	0.496349	0.648021	-3.86125	-2.35547	-2.50683	0.584035	0.218273	0.347674	1.99689	1.89204	2.06069		No hits found
DJO_jgi111848_jgi123880					SSP			57	99	72	217		1.6	0.066		-0.831963	-0.723812	-0.733792	0.440207	-0.241831	-0.0928976	-0.315636	-0.582314	-0.409547	1.7001	1.36071	0.430773
Mellp1_103690_fgenesh2_pg_6_349								165	158	56	171		1.6	0.008		0.709312	0.293669	0.166793	0.129608	-0.15971	1.02054	-1.32621	-0.973205	-1.1781	0.226158	0.58257	0.508577		No hits found
454_PASA_asmbl_6686								1133	226	3256	9856		1.6	0.065		-0.426468	-0.740994	-0.572284	-1.81124	-2.94801	-3.95372	0.624181	0.882125	1.32304	2.81825	2.91475	1.89037
Mellp1_113501_fgenesh2_pg_86_25								275	170	128	386		1.6	0.007		0.388617	-0.321771	0.91923	-0.9085	0.0384852	-0.225387	-0.781327	-0.997702	-0.563085	0.66738	0.931251	0.852808		gb|EDR15401.1| predicted protein [Laccaria bicolor S238N-H82] 1e-07 61
DJO_jgi110512_jgi123335					SSP			44	21	46	139		1.6	0.101		-0.0783834	-0.562701	0.0931539	-1.54347	-1.18285	-0.900074	-0.206806	-0.685651	0.586224	1.82032	1.75199	0.908238
Mellp1_53410_fgenesh1_pm_C_scaffold_42000014								1212	1741	3043	9161		1.6	0.059		-1.05194	-1.24231	-1.28148	-0.559494	-0.452332	-0.997547	-0.340984	0.0139715	0.734797	1.96416	1.85607	1.3571		gb|EDR08476.1| glutathione peroxidase-like protein [Laccaria bicolor S238N-H82] 1e-54 214
Mellp1_112822_fgenesh2_pg_72_11								4429	8839	3647	10956		1.6	0.008		-0.412521	-0.511904	-0.593	0.847404	0.522848	0.103107	-0.580464	-0.977776	-0.800461	0.626958	0.982958	0.792851		gb|EDR02422.1| predicted protein [Laccaria bicolor S238N-H82] 5e-68 260
Mellp1_88827_EuGene_00290104								63	38	223	670		1.6	0.013		-1.08167	-1.3808	-0.944653	-1.98231	-1.73992	-1.79926	0.337026	0.94107	0.808489	2.4003	2.21498	2.22675		No hits found
Mellp1_117272_estExt_fgenesh2_pg_C_340053								3182	3533	3866	11598		1.6	0.005		-0.448424	-0.65712	-0.617359	-0.495777	-0.488089	-0.286725	-0.0670587	-0.455646	-0.358086	1.3371	1.31674	1.22045		gb|EDR08798.1| predicted protein [Laccaria bicolor S238N-H82] e-138 493
Mellp1_78754_estExt_fgenesh1_pg_C_400073								3723	909	1676	5025		1.6	0.003		0.679081	0.47762	0.908145	-1.30185	-1.35986	-1.37523	-0.616565	-0.411915	-0.361463	1.18685	1.11932	1.05586		gb|EDR14315.1| predicted protein [Laccaria bicolor S238N-H82] 5e-65 253
Mellp1_113981_fgenesh2_pg_104_11								23	21	90	268		1.6	0.005		-1.50681	-1.1273	-1.44522	-1.52646	-1.13203	-1.77684	0.436717	0.681913	0.767328	2.16459	2.34027	2.12384		ref|XP_762521.1| hypothetical protein UM06374.1 [Ustilago maydis 521] 1e-58 229
Mellp1_107622_fgenesh2_pg_24_115								391	5785	6131	18309		1.6	0.004		-3.08511	-3.51518	-3.45223	0.612029	0.0327076	0.960172	0.415753	0.675786	0.764803	2.12849	2.27066	2.19212		No hits found
Mellp1_74203_estExt_fgenesh1_pm_C_50066								8780	294	1346	4019		1.6	0.02		2.22156	2.10977	2.21675	-1.74573	-2.97282	-3.42821	-0.175163	-0.799945	-0.592212	1.07096	0.820785	1.27425		ref|XP_567872.1| fmHP [Cryptococcus neoformans var. neoformans JEC21] 1e-16 90
Mellp1_109586_fgenesh2_pg_37_115								198	214	143	428		1.6	0.009		-0.460225	0.0716231	-0.187449	-0.654466	-0.214685	0.640851	-0.352652	-0.866404	-0.744901	0.928348	0.883455	0.956505		No hits found
Mellp1_23953_gw1_1_83_1								158	8105	1924	5736		1.6	0.052		-3.5191	-3.81006	-3.51566	1.85672	1.67124	2.66036	-0.661679	0.258265	0.367464	1.60862	1.36222	1.72159		ref|XP_760191.1| hypothetical protein UM04044.1 [Ustilago maydis 521] 2e-87 327
Mellp1_118500_estExt_fgenesh2_pg_C_840016								16087	50	3861	11475		1.6	0.024		2.87465	2.7369	2.55394	-5.9685	-5.30107	-5.58849	1.07082	0.557587	0.360928	1.99403	2.32518	2.38403		ref|NP_001094497.1| cytochrome P450, family 39, subfamily A, polypeptide 1 [Sus scrofa] 2e-09 68
Mellp1_86433_EuGene_00180087						AEC (Auxin Efflux Carrier		20	243	81	241		1.6	0.126		-2.23067	-2.24291	-2.41544	1.4506	1.04988	1.39368	-0.825891	-0.751202	0.717742	1.46412	1.04903	1.34107		gb|EDR00643.1| endoplasmic reticulum auxin efflux carrier [Laccaria bicolorS238N-H82] 4e-40 169
Mellp1_108129_fgenesh2_pg_27_91					SSP			242	274	186	552		1.6	0.018		-0.156876	-0.26707	-0.324232	-0.565762	-0.236082	0.604709	-0.243856	-0.784991	-0.854405	0.763427	1.03563	1.02951		No hits found
Mellp1_114054_fgenesh2_pg_109_1					SSP			57	191	90	265		1.6	0.006		-1.41886	-0.74484	-1.28153	0.18226	0.77777	0.813218	-0.317108	-0.675528	-0.519528	1.17453	1.10894	0.900665		No hits found
Mellp1_95434_EuGene_00800049								51	55	39	114		1.6	0.045		-0.355023	-0.0269408	-0.318178	0.0374334	-0.413424	0.0735385	-0.860637	-0.316999	-0.654092	0.960276	1.41569	0.458355		No hits found
Mellp1_32510_e_gw1_1_396_1								2732	4178	2158	6340		1.6	0.009		-0.559593	-0.316257	-0.239279	0.58079	0.0301053	0.112923	-0.599016	-0.70475	-0.833225	1.0154	0.946752	0.566146		ref|XP_756562.1| hypothetical protein UM00415.1 [Ustilago maydis 521] 2e-48 195
Mellp1_109657_fgenesh2_pg_38_41								274	41	366	1077		1.6	0.015		0.173761	-0.241701	0.339942	-2.49454	-2.15094	-3.35508	0.422015	0.413512	0.696697	2.37585	2.04771	1.77277		No hits found
Mellp1_77398_estExt_fgenesh1_pg_C_120091								1209	55	282	828		1.6	0.099		1.55615	1.64058	2.12507	-3.06988	-2.76727	-2.19547	-1.06375	0.382923	-0.291699	1.02769	1.06307	1.59258		No hits found
PTA_89615_12129		CE5	LIPASE		SSP			120	69	80	233		1.5	0.012		0.281097	-0.588423	0.639992	-0.784892	-0.661503	-0.624161	-0.446412	-0.526569	-0.478202	0.971539	0.813498	1.40404
Mellp1_38530_e_gw1_41_55_1								398	4308	3558	10369		1.5	0.029		-2.46852	-3.1611	-2.84785	0.294685	0.758258	0.781653	0.799612	0.282906	-0.0757537	1.91046	1.94889	1.77676		ref|XP_370512.1| hypothetical protein MGG_07009 [Magnaporthe grisea 70-15] 4e-50 201
Mellp1_117500_estExt_fgenesh2_pg_C_400009								2665	342	856	2490		1.5	0.019		1.12709	1.16842	1.2282	-1.86561	-1.33581	-2.16067	-0.871841	-0.329104	-0.190229	1.08937	0.987269	1.15292		No hits found
Mellp1_103326_fgenesh2_pg_5_365								203	110	90	261		1.5	0.04		0.563065	0.381339	0.327182	-0.721686	-0.409001	-0.257674	-0.425577	-1.15409	-0.667834	0.989307	0.375178	0.999791		No hits found
Mellp1_60034_fgenesh1_pg_C_scaffold_4000255								1178	46	50	147		1.5	0.041		2.86009	3.22944	3.07988	-0.985018	-2.45605	-1.411	-0.961715	-1.58594	-1.91688	0.205697	0.106872	-0.16538		No hits found
Mellp1_78000_estExt_fgenesh1_pg_C_220096								835	31	93	269		1.5	0.093		3.08426	1.87488	2.19569	-2.53965	-1.92544	-2.60663	-0.823421	-1.37358	-0.147393	1.09027	0.920847	0.250163		emb|CAN65337.1| hypothetical protein [Vitis vinifera] 1e-40 169
Mellp1_72813_estExt_fgenesh1_kg_C_420041								7579	820	10910	31618		1.5	0.019		-0.170606	0.393006	0.244343	-3.47949	-2.13269	-3.54687	0.34498	0.619198	1.07931	2.20505	2.2099	2.23386		ref|XP_001246467.1| hypothetical protein CIMG_00238 [Coccidioides immitis RS] 3e-05 50
Mellp1_111336_fgenesh2_pg_52_85								56	85	69	199		1.5	0.014		-0.392033	-0.381552	-1.29307	-0.0264992	0.337997	-0.565518	-0.130862	-0.522757	-0.482846	1.0073	1.01209	1.43775		No hits found
Mellp1_92105_EuGene_00490012								9504	179	2843	8207		1.5	0.029		1.97723	2.03709	1.74728	-2.99591	-4.97928	-3.45087	0.590637	0.0163968	-0.0691487	1.57473	1.53517	2.01667		No hits found
Mellp1_102424_fgenesh2_pg_3_296								53	25	35	100		1.5	0.013		-0.173952	0.0344134	0.729759	-0.91371	-0.849362	-0.872379	-0.224919	-0.641668	-0.404177	1.09737	1.34772	0.870905		No hits found
Mellp1_89857_EuGene_00330062								188	44	65	187		1.5	0.066		1.14109	0.599005	0.986049	-1.32108	-1.46665	-0.767476	-0.876054	0.0881236	-1.08597	1.05543	0.756898	0.89063		gb|EAU85447.1| predicted protein [Coprinopsis cinerea okayama7#130] 3e-33 147
Mellp1_41419_estExt_Genewise1_C_10104								17309	5515	8963	25801		1.5	0.002		0.564167	0.437277	0.516283	-1.23167	-0.93374	-1.26693	-0.429248	-0.366247	-0.535385	1.1524	1.02134	1.07175		ref|XP_569331.1| hypothetical protein CNC00410 [Cryptococcus neoformans var.neoformans JEC21] e-104 381
Shacq_SPannotated_jgi85020					SSP			708	19606	10603	30481		1.5	0.006		-3.60014	-3.69392	-3.29835	0.75833	2.48016	0.542499	0.3862	0.539984	0.194389	1.80497	1.84666	2.03921
Mellp1_89607_EuGene_00310068								1377	73	412	1185		1.5	0.023		2.1011	1.28927	1.25949	-2.20453	-1.90546	-3.96933	-0.187561	-0.572104	0.189277	1.44885	1.19644	1.35456		ref|XP_758217.1| hypothetical protein UM02070.1 [Ustilago maydis 521] 7e-39 164
Mellp1_63615_fgenesh1_pg_C_scaffold_21000017								266	7469	991	2847		1.5	0.013		-2.66321	-2.59679	-2.34044	1.98968	2.11033	2.73858	-0.793039	-0.710287	-0.398788	0.683572	0.822956	1.15744		dbj|BAC23099.1| phototropin [Vicia faba] 3e-15 87
Mellp1_49675_estExt_Genewise1Plus_C_380034								2900	2375	2326	6675		1.5	0.032		-0.0782164	-0.28222	-0.0871522	0.0608591	-0.114687	-1.2582	-0.931657	-0.290197	-0.17972	1.02234	1.28359	0.855265		ref|XP_757461.1| hypothetical protein UM01314.1 [Ustilago maydis 521] e-160 567
Mellp1_104475_fgenesh2_pg_9_230								612	25	83	239		1.5	0.144		2.44562	2.05933	2.15171	-2.66164	-2.31306	-2.29399	-0.331102	-1.34463	-0.295578	1.28998	1.25886	0.0345005		No hits found
Mellp1_61357_fgenesh1_pg_C_scaffold_9000131								5691	111	1925	5512		1.5	0.075		2.03715	1.77511	1.65184	-4.98833	-3.65621	-2.91718	-0.464997	0.803124	0.434035	1.63617	1.72221	1.96708		ref|XP_453068.1| unnamed protein product [Kluyveromyces lactis] 6e-06 56
Mellp1_107694_fgenesh2_pg_24_187								182	73	57	162		1.5	0.006		1.28903	0.536286	0.54938	0.0435431	-0.470338	-1.15921	-0.778106	-1.02577	-0.865901	0.822302	0.457386	0.601393		No hits found
Mellp1_40209_e_gw1_68_5_1						ACT (Amino Acid/Choline Transporter)		4299	38	2623	7502		1.5	0.006		1.89564	1.57308	1.58261	-5.43788	-4.95378	-5.03377	0.996512	0.783327	1.13326	2.57727	2.54214	2.34158		ref|XP_001260535.1| amino acid permease [Neosartorya fischeri NRRL 181] e-173 612
Mellp1_72536_estExt_fgenesh1_kg_C_340010								17083	29	2366	6761		1.5	0.047		3.44302	3.16553	3.42989	-5.51325	-6.37272	-5.66038	1.11788	0.107497	0.256001	2.01683	2.02633	1.98338		gb|EDS31587.1| OV-16 antigen [Culex pipiens quinquefasciatus] 5e-07 59
Mellp1_67960_fgenesh1_pg_C_scaffold_60000056								1165	231	1879	5367		1.5	0.006		-0.00938637	-0.171852	-0.235946	-2.38539	-1.99353	-3.04769	0.435452	0.785087	0.429612	1.95256	2.14195	2.09913		ref|XP_757990.1| hypothetical protein UM01843.1 [Ustilago maydis 521] e-131 472
Mellp1_94358_EuGene_00060018					SSP			2362	10447	18386	52388		1.5	0.055		-2.05441	-2.36187	-2.76687	-0.802482	1.58408	-1.52882	-0.0991336	0.814203	0.984219	2.09206	2.14546	1.99357		No hits found
Mellp1_51018_estExt_Genewise1Plus_C_880007						YAT (Yeast Amino Acid Transporter)		14203	3124	7027	20014		1.5	0.005		0.645241	0.754203	0.629594	-1.23345	-2.15157	-1.1408	-0.178637	-0.557496	-0.280438	1.11714	1.14045	1.25576		emb|CAC67419.1| amino acid transporter [Uromyces viciae-fabae] 0.0 693
Mellp1_92885_EuGene_00530066								228	25	37	106		1.5	0.053		2.28352	1.17384	1.74	-1.46021	-1.49272	-1.4757	-0.959291	-1.12675	-0.562749	0.681587	0.101145	1.09732		ref|XP_636792.1| myb domain-containing protein [Dictyostelium discoideum AX4] 2e-07 61
Mellp1_31636_gw1_18_133_1								65	4973	2129	6051		1.5	0.03		-4.47537	-4.18051	-4.70543	0.73822	2.11408	2.54192	0.175065	0.645168	0.903151	1.84515	2.06403	2.33453		ref|XP_001732538.1| hypothetical protein MGL_0313 [Malassezia globosa CBS 7966] 4e-17 90
Mellp1_76028_estExt_fgenesh1_pm_C_810003								11663	250	5053	14322		1.5	0.011		1.55498	1.44871	1.83824	-3.61106	-3.57197	-4.61155	0.666982	0.229677	0.325223	2.11814	1.77413	1.83849		ref|XP_758570.1| hypothetical protein UM02423.1 [Ustilago maydis 521] 4e-16 89
Mellp1_93206_EuGene_00570057								29	38	32	90		1.5	0.007		-0.48607	-0.588689	-0.590449	-0.337811	-0.293546	0.194378	-0.183514	-0.394603	-0.624938	1.16119	1.09804	1.04601		No hits found
Mellp1_66120_fgenesh1_pg_C_scaffold_39000107								37	90	72	204		1.5	0.021		-1.43895	-1.03896	-1.06459	-0.716491	1.58298	-0.55065	-0.411814	0.174736	-0.403318	1.26578	1.4696	1.13166		gb|EAU93334.1| predicted protein [Coprinopsis cinerea okayama7#130] 5e-36 157
Mellp1_117750_estExt_fgenesh2_pg_C_480001		GH47						3036	97	2158	6100		1.5	0.009		1.13976	1.00749	1.18822	-5.08131	-2.69742	-3.76849	0.734544	0.573018	0.549297	2.20039	1.83947	2.31502		ref|XP_759862.1| hypothetical protein UM03715.1 [Ustilago maydis 521] e-123 446
Mellp1_91153_EuGene_00400011								614	501	1537	4341		1.5	0.011		-0.88377	-1.08883	-0.914907	-2.72592	-0.00873493	-1.03368	0.103861	0.597548	0.37949	1.84099	1.72157	2.01239		No hits found
Mellp1_103507_fgenesh2_pg_6_166								2860	164	196	551		1.5	0.017		2.418	2.73761	2.62568	-1.37434	-2.29129	-0.937955	-0.909347	-1.49953	-1.42181	0.078189	0.317859	0.256929		No hits found
Mellp1_114893_estExt_fgenesh2_pg_C_10342								2520	567	1077	3031		1.5	0.011		0.993376	0.695211	0.646667	-1.59153	-1.61099	-0.920821	-0.622928	-0.505941	-0.216801	1.26505	0.950545	0.918156		ref|XP_960483.1| hypothetical protein NCU05521 [Neurospora crassa OR74A] 5e-22 108
Mellp1_107375_fgenesh2_pg_23_48								1966	121	747	2103		1.5	0.013		1.64057	1.15418	1.19159	-2.59903	-2.85414	-2.61117	0.14371	-0.384373	0.0404354	1.43921	1.29055	1.54846		ref|XP_566679.1| aminopeptidase [Cryptococcus neoformans var. neoformans JEC21] 2e-40 170
Mellp1_112987_fgenesh2_pg_75_18								146	8404	2317	6514		1.5	0.06		-3.71696	-3.92186	-3.85764	1.93789	1.6157	2.5046	-0.237135	-0.0217767	0.741455	1.52147	2.00407	1.43018		No hits found
Mellp1_113910_fgenesh2_pg_99_20								77	85	50	140		1.5	0.049		-0.0598696	-0.158054	-0.0464069	0.00419234	-0.0583147	0.187233	-1.16536	-0.470594	-0.532588	1.03281	0.947397	0.319554		No hits found
Mellp1_109292_fgenesh2_pg_35_117								3776	2256	2952	8279		1.5	0.058		0.27514	-0.0240308	-0.277114	0.121454	-1.16428	-1.21152	-0.891923	-0.372617	0.172706	1.21398	1.32698	0.831225		ref|XP_759438.1| hypothetical protein UM03291.1 [Ustilago maydis 521] 1e-17 94
Mellp1_35858_e_gw1_17_128_1								27	2581	208	584		1.5	0.04		-3.46293	-3.55463	-3.40709	3.24605	4.78918	1.21416	-0.618771	-0.847101	-0.177597	1.10025	1.19851	0.519966		gb|ABB96274.1| hesp-570 [Melampsora lini] 4e-56 221
NFE_41005_118596				M12B				6697	4008	6667	18666		1.5	0.004		-0.167951	-0.255059	-0.125597	-1.34387	-0.52491	-0.90177	-0.272689	-0.252379	-0.0433613	1.21964	1.41844	1.24952
Mellp1_117937_estExt_fgenesh2_pg_C_530100								4645	446	927	2590		1.5	0.021		1.85795	1.4889	1.56436	-1.67426	-1.28511	-2.27146	-0.927104	-0.398621	-0.737746	0.837996	0.519255	1.02584		ref|XP_962138.1| hypothetical protein NCU07284 [Neurospora crassa OR74A] 2e-69 267
Mellp1_76276_estExt_fgenesh1_pg_C_10188								2272	60	421	1177		1.5	0.004		2.08725	2.19883	2.18846	-3.48874	-3.73177	-2.06524	-0.376983	-0.207881	-0.23268	1.27349	1.03681	1.31844		No hits found
ycl_NewEugene_Mlp0028_0086								1153	607	762	2126		1.5	0.093		0.399123	0.112462	-0.0295738	0.0796169	-1.61638	-0.762075	-0.234064	-0.861051	-0.218473	1.33179	1.48049	0.318137
Mellp1_48789_estExt_Genewise1Plus_C_240032								6684	2250	4418	12334		1.5	0.007		0.506908	0.109231	0.346841	-1.19752	-0.874313	-1.67724	-0.437858	-0.292054	-0.0987169	1.34946	1.23356	1.0317		sp|P0C199| KES1_USTMA Protein KES1 e-110 403
Mellp1_43521_estExt_Genewise1_C_190103								1453	189	340	948		1.5	0.057		1.37676	1.31526	1.54798	-1.55043	-0.833773	-2.19796	-1.26619	-0.19647	-0.587736	0.627294	0.722338	1.04293		ref|XP_757164.1| hypothetical protein UM01017.1 [Ustilago maydis 521] 0.0 637
Mellp1_78490_estExt_fgenesh1_pg_C_330083								4711	1948	2780	7756		1.5	0.004		0.209907	0.245065	0.532081	-1.11105	-0.589656	-1.13512	-0.507842	-0.471925	-0.316371	1.03153	0.927431	1.18594		ref|XP_758170.1| hypothetical protein UM02023.1 [Ustilago maydis 521] e-108 397
Mellp1_66867_fgenesh1_pg_C_scaffold_47000029					SSP			29	33	54	149		1.5	0.041		-0.978247	-0.876053	-0.768126	-0.753273	-0.933914	-0.338979	-0.379	0.201966	0.283316	1.90605	1.39087	1.24539		No hits found
454_PASA_asmbl_4722								2243	246	4256	11841		1.5	0.011		0.326564	-0.0461612	-0.38079	-3.36525	-0.803954	-5.50153	0.583399	1.01685	1.07089	2.46074	2.26212	2.37711
Mellp1_50897_estExt_Genewise1Plus_C_810015								3601	5241	4712	13103		1.5	0.006		-0.614276	-0.718494	-0.762379	0.149722	-0.104771	-0.515081	-0.506474	-0.268385	-0.155625	1.22036	1.02842	1.24699		gb|EDR13709.1| predicted protein [Laccaria bicolor S238N-H82] 4e-97 358
Mellp1_73721_estExt_fgenesh1_kg_C_1320001								17547	381	4174	11573		1.5	0.01		2.03433	2.12378	1.98914	-3.409	-3.54044	-3.47595	0.151474	-0.311254	0.0920784	1.35979	1.44948	1.53656		No hits found
Mellp1_35500_e_gw1_15_96_1								2077	424	911	2521		1.5	0.011		0.766915	0.677412	0.95772	-0.758115	-0.777842	-2.94346	-0.699974	-0.31634	-0.147103	1.06445	1.06487	1.11147		ref|XP_761246.1| hypothetical protein UM05099.1 [Ustilago maydis 521] 9e-57 223
Mellp1_110946_fgenesh2_pg_49_14								4025	670	723	1997		1.5	0.089		1.23406	1.73002	1.59272	-1.60171	-1.16313	-0.438033	-1.54208	-0.382195	-0.951971	0.157724	0.410121	0.954463		ref|YP_803612.1| Subtilisin-like serine protease [Pediococcus pentosaceus ATCC 25745] 2e-05 55
Mellp1_107523_fgenesh2_pg_24_16					SSP			15655	297	9450	26100		1.5	0.065		1.38034	1.34007	1.56369	-5.26294	-0.746859	-6.87008	1.3384	0.138389	0.622526	2.28446	2.14689	2.06511		gb|EDR04189.1| predicted protein [Laccaria bicolor S238N-H82] 3e-06 55
Mellp1_95585_EuGene_00840034					SSP			107	162	126	348		1.5	0.008		-0.446513	-1.06377	-0.402685	-0.702332	1.01549	-0.420805	-0.188473	-0.350138	-0.643326	1.09802	1.13549	0.969046		No hits found
Mellp1_116779_estExt_fgenesh2_pg_C_230142								4029	31	551	1516		1.5	0.046		2.94827	2.4577	3.07529	-4.2554	-3.99173	-4.35405	0.300106	-0.541439	0.109665	1.40794	1.14515	1.6985		No hits found
Mellp1_70516_estExt_fgenesh1_kg_C_10159								5704	1559	3190	8761		1.5	0.009		0.747763	0.458042	0.362604	-1.08575	-0.913026	-2.04816	-0.140576	-0.511473	-0.294969	1.35438	1.01828	1.05288		No hits found
Mellp1_40440_e_gw1_75_1_1						MPT (Mitochondrial Protein Translocase)		2807	244	1332	3653		1.5	0.01		0.727442	1.11901	1.31778	-3.88004	-1.06103	-2.46399	-0.0608123	-0.247926	0.245403	1.38138	1.36035	1.56243		ref|XP_756374.1| hypothetical protein UM00227.1 [Ustilago maydis 521] 0.0 798
Mellp1_88663_EuGene_00280079								363	157	221	605		1.5	0.002		0.224025	-0.0207351	0.687271	-1.49791	-0.801275	-0.43064	-0.532037	-0.432325	-0.297495	0.997975	1.01217	1.09097		ref|XP_363112.1| predicted protein [Magnaporthe grisea 70-15] 3e-15 87
Mellp1_73572_estExt_fgenesh1_kg_C_840003								4031	3188	3440	9425		1.5	0.018		-0.254226	0.0805179	-0.320052	-0.823651	-0.505618	-0.179655	-0.480048	-0.289947	-0.410142	0.812365	0.933356	1.4371		No hits found
Mellp1_93329_EuGene_00590042								673	391	499	1368		1.5	0.029		-0.0800526	0.0693775	0.154175	-1.48001	0.046799	-0.773913	-0.401438	-0.59932	-0.148796	1.38168	1.15179	0.679707		gb|EAU85653.1| hypothetical protein CC1G_10925 [Coprinopsis cinerea okayama7#130] 3e-42 174
Mellp1_71174_estExt_fgenesh1_kg_C_70092								10057	1223	2182	5973		1.5	0.016		1.66078	1.4157	1.4203	-0.428507	-2.0857	-2.10746	-0.473386	-0.652803	-0.990331	0.706417	0.581262	0.953734		No hits found
Mellp1_108314_fgenesh2_pg_28_129								401	37	77	211		1.5	0.022		1.64163	1.57896	1.82788	-1.64911	-1.97644	-1.60887	-0.713863	-0.793094	-0.578219	0.837174	0.364537	1.06942		No hits found
Mellp1_31957_gw1_37_116_1								82	62	57	156		1.5	0.012		0.0402215	0.00676077	-0.055285	0.0706183	-0.0571289	-1.22512	-0.345183	-0.489891	-0.732729	0.987912	0.687249	1.11258		No hits found
Mellp1_94982_EuGene_00770010								2297	434	361	987		1.5	0.028		1.25687	1.77981	1.68268	-1.21569	-1.44056	0.16689	-1.39478	-0.680844	-1.21622	0.144617	0.402946	0.514276		No hits found
Mellp1_95354_EuGene_00070259								6169	132	2724	7430		1.4	0.042		1.65572	1.58652	1.6036	-4.78751	-3.92264	-3.09307	0.21781	0.88427	0.204803	1.63214	1.79311	2.22526		emb|CAH70723.1| putative carotenoid oxygenase [Gibberella fujikuroi] e-115 418
Mellp1_102000_fgenesh2_pg_2_479								1135	84	680	1852		1.4	0.045		0.984335	0.936536	0.914912	-3.48982	-0.674107	-4.24582	-0.00427865	0.688953	-0.0674714	1.53004	1.44453	1.98218		ref|XP_567681.1| hypothetical protein [Cryptococcus neoformans var. neoformansJEC21] 1e-42 177
Mellp1_88852_EuGene_00290129								271	725	175	477		1.4	0.047		0.0439776	-0.401977	-0.85064	1.21595	0.039257	1.79747	-0.668588	-1.61814	-0.801748	0.325573	0.509108	0.409759		ref|XP_362916.1| predicted protein [Magnaporthe grisea 70-15] 8e-25 118
Mellp1_35677_e_gw1_16_131_1								908	429	509	1382		1.4	0.025		0.408473	0.159024	0.414558	-1.52626	-0.208532	-0.52651	-0.588966	-0.598278	-0.335914	0.839035	0.629173	1.3342		ref|NP_593649.2| MutS protein homolog 1 [Schizosaccharomyces pombe 972h-] 2e-34 148
Mellp1_113368_fgenesh2_pg_82_43								293	161	622	1687		1.4	0.008		-0.714543	-0.700944	-0.642211	-2.82742	-0.150633	-1.67832	0.453833	0.144073	0.600646	1.77121	1.8491	1.89521		ref|XP_389286.1| hypothetical protein FG09110.1 [Gibberella zeae PH-1] e-171 607
Mellp1_90355_EuGene_00370008								4072	210	5709	15459		1.4	0.032		0.577568	0.486285	0.334435	-5.04403	-1.54978	-4.83788	0.487826	1.18366	1.18925	2.31817	2.27846	2.57603		ref|XP_760144.1| hypothetical protein UM03997.1 [Ustilago maydis 521] 2e-87 327
Mellp1_49970_estExt_Genewise1Plus_C_450101								973	224	432	1168		1.4	0.013		0.731392	0.699142	0.841373	-2.25652	-0.335389	-1.49619	-0.609994	-0.408892	-0.227114	0.754822	1.12887	1.1785		ref|XP_776028.1| hypothetical protein CNBD0770 [Cryptococcus neoformans var.neoformans B-3501A] e-165 587
Mellp1_88588_EuGene_00280004								264	44	194	524		1.4	0.019		0.683851	0.174472	0.675575	-2.56472	-1.8412	-1.81366	0.198894	-0.0863443	0.0792423	1.50491	1.80619	1.1828		gb|EDR12226.1| predicted protein [Laccaria bicolor S238N-H82] 4e-18 95
Mellp1_49265_estExt_Genewise1Plus_C_310067								19070	29	12172	32820		1.4	0.018		2.21787	2.27319	2.42271	-7.06313	-6.9613	-7.12339	1.95194	1.6649	1.35356	3.23261	2.91206	3.11898		ref|XP_761654.1| hypothetical protein UM05507.1 [Ustilago maydis 521] 3e-75 285
Mellp1_92993_EuGene_00540066								1514	316	1276	3436		1.4	0.006		0.379962	0.21413	0.400432	-2.72265	-0.753497	-2.31578	-0.144437	0.148681	0.250027	1.53304	1.46348	1.54661		ref|XP_776364.1| hypothetical protein CNBC5810 [Cryptococcus neoformans var.neoformans B-3501A] 2e-85 318
Mellp1_115621_estExt_fgenesh2_pg_C_70069								755	26	199	536		1.4	0.011		2.05979	1.69117	1.70445	-3.22742	-2.52124	-3.37556	-0.143182	-0.340472	0.177759	1.39905	1.28518	1.29048		gb|EAU81979.1| hypothetical protein CC1G_09165 [Coprinopsis cinerea okayama7#130] 3e-48 196
Mellp1_93682_EuGene_00050326								124	210	142	382		1.4	0.011		-0.711182	-0.583052	-0.633339	0.0616986	-0.0829813	0.356061	-0.260964	-0.563444	-0.51755	0.980688	0.760636	1.19343		No hits found
Mellp1_70819_estExt_fgenesh1_kg_C_30095					SSP			18485	54	2849	7652		1.4	0.066		3.17634	3.13244	2.99181	-5.65226	-4.97345	-5.3657	1.06603	0.0318145	0.109557	1.67471	1.81317	1.99552		No hits found
Mellp1_68163_fgenesh1_pg_C_scaffold_63000021								43	78	53	143		1.4	0.031		-0.770937	-0.861829	-0.546815	0.407329	-0.605148	0.590343	-0.749611	-0.0842396	-0.409049	0.82011	1.31141	0.898439		No hits found
DJO_jgi113535_jgi123578					SSP			74	144	46	123		1.4	0.009		0.017912	-0.585464	-0.160069	0.813173	0.650351	0.664418	-0.749524	-1.14435	-0.941665	0.466147	0.638337	0.330739
Mellp1_88334_EuGene_00260020		GH31						258	123	102	274		1.4	0.007		0.287609	0.371516	1.07793	-1.33267	-0.129282	-0.0137955	-0.951172	-0.627295	-0.686059	0.552385	0.801412	0.649415		gb|EDR00534.1| glycoside hydrolase family 31 protein [Laccaria bicolor S238N-H82] 0.0 777
Mellp1_45004_estExt_Genewise1_C_450092				A01A				21837	1369	8953	23995		1.4	0.009		1.2057	1.1544	1.49927	-3.43853	-1.73957	-2.94865	0.183989	-0.239279	0.0554698	1.28421	1.44567	1.53732		gb|EDR11577.1| aspartic peptidase A1 [Laccaria bicolor S238N-H82] 2e-72 276
Mellp1_55312_fgenesh1_kg_C_scaffold_7000119								9188	3043	7794	20887		1.4	0.005		0.300904	0.156144	0.0282851	-0.654953	-2.08313	-1.56007	0.093476	-0.197184	-0.123008	1.3865	1.22654	1.42649		sp|O00058| MTDH_UROFA Probable NADP-dependent mannitol dehydrogenase (MtDH) (Mannitol2-dehydrogenase [NADP+]) (Planta-induced rust protein 8) e-125 452
Mellp1_87644_EuGene_00220061								3658	77	1736	4650		1.4	0.11		1.56634	1.58732	1.57237	-3.89432	-3.7267	-4.36941	0.999419	0.0393477	0.460765	2.2892	2.23078	1.2449		No hits found
Mellp1_65847_fgenesh1_pg_C_scaffold_37000094								61	433	318	847		1.4	0.006		-1.9954	-1.91934	-2.82575	0.173761	0.477183	1.07262	-0.0488349	0.318618	0.115093	1.46898	1.50911	1.65396		ref|XP_001481594.1| conserved hypothetical protein [Aspergillus fumigatus Af293] 1e-21 107
Mellp1_93486_EuGene_00050130								121	9976	3495	9310		1.4	0.139		-4.14593	-4.59399	-4.38014	2.57771	1.6653	1.74291	-0.484693	0.837299	1.09444	1.9631	1.83166	1.89234		ref|XP_570365.1| ferric-chelate reductase [Cryptococcus neoformans var. neoformansJEC21] 2e-45 187
Mellp1_71550_estExt_fgenesh1_kg_C_130016								387	37	143	379		1.4	0.06		1.54487	0.705697	1.39171	-2.17626	-1.54793	-2.78398	0.0708867	-0.864102	0.108572	1.29871	1.22028	1.03154		ref|XP_756694.1| hypothetical protein UM00547.1 [Ustilago maydis 521] 1e-95 353
Mellp1_95807_EuGene_00080031								241	319	294	781		1.4	0.005		-0.574774	-0.579854	-0.641839	-1.25967	-0.28667	0.973062	-0.411514	-0.206433	-0.312172	1.06376	1.25972	0.976394		No hits found
Mellp1_110445_fgenesh2_pg_44_78								106	515	142	376		1.4	0.002		-1.30761	-0.78429	-1.30798	1.55928	0.0507494	1.8391	-0.658495	-0.743945	-0.736797	0.62944	0.640713	0.819849		No hits found
Mellp1_33138_e_gw1_3_127_1								57	38	81	216		1.4	0.015		-0.316195	-0.703251	-0.382928	-0.899458	-1.31532	-0.93966	0.354889	-0.259263	0.0716377	1.48958	1.4753	1.42467		ref|XP_001033299.1| Protein kinase domain containing protein [Tetrahymena thermophilaSB210] 8e-25 117
Mellp1_72942_estExt_fgenesh1_kg_C_480001								2532	29298	3202	8466		1.4	0.11		-1.39736	-1.40944	-1.4018	2.48573	1.6188	2.28346	-0.574166	-1.92095	-0.698832	0.369908	0.409975	0.234675		No hits found
Mellp1_104373_fgenesh2_pg_9_128								31	33	61	162		1.4	0.077		-0.708974	-1.02959	-0.847006	-1.06516	0.249032	-1.49897	-0.407652	0.10532	0.648486	1.76308	1.12021	1.67122		No hits found
Mellp1_104926_fgenesh2_pg_11_160					SSP			107	86	201	530		1.4	0.046		-0.697173	-0.634685	-0.841768	-1.8065	-1.27833	-0.0198756	-0.137199	0.0584089	0.615544	1.93102	1.33606	1.4745		No hits found
Mellp1_44427_estExt_Genewise1_C_330063								7394	257	8934	23592		1.4	0.003		0.966604	0.634885	0.574704	-5.50631	0.00870754	-6.87181	1.04209	0.856215	1.09704	2.4137	2.4338	2.35037		ref|XP_001210715.1| conserved hypothetical protein [Aspergillus terreus NIH2624] 3e-88 328
Mellp1_77023_estExt_fgenesh1_pg_C_70086								2923	1003	1293	3400		1.4	0.007		0.528623	0.449637	0.898518	-0.540792	-0.82391	-1.38818	-0.611146	-0.638602	-0.404959	0.888389	0.647481	0.994943		ref|XP_758981.1| hypothetical protein UM02834.1 [Ustilago maydis 521] 1e-96 356
Mellp1_117492_estExt_fgenesh2_pg_C_390105								3252	389	6195	16275		1.4	0.028		0.215695	-0.0665199	-0.290809	-3.26948	-1.10407	-4.95969	0.492327	1.00348	1.15128	2.44682	2.31228	2.06869		gb|EAU90616.1| hypothetical protein CC1G_01000 [Coprinopsis cinerea okayama7#130] 2e-43 179
Mellp1_111212_fgenesh2_pg_51_60								1108	765	703	1838		1.4	0.017		0.0952443	0.0690911	0.182093	0.173531	0.349713	-1.78087	-0.614877	-0.666351	-0.34206	0.848126	0.572571	1.11379		gb|EDR14044.1| predicted protein [Laccaria bicolor S238N-H82] 5e-88 330
Mellp1_114649_fgenesh2_pg_317_3								31	80	35	92		1.4	0.027		-0.531456	-0.705324	-1.12826	0.532714	0.719436	0.513587	-0.274044	-0.677652	-0.826855	1.0639	0.768284	0.545667		No hits found
Mellp1_26925_gw1_6_138_1								78	109	73	190		1.4	0.02		-0.620999	-0.352001	-0.267566	1.05978	-0.637453	-0.239376	-0.419923	-0.738543	-0.389372	0.688229	1.18885	0.72838		gb|EDR11438.1| predicted protein [Laccaria bicolor S238N-H82] 2e-46 189
Mellp1_86818_EuGene_00010146		GH5						39	61	74	194		1.4	0.046		-0.693854	-1.0946	-1.12706	0.663092	-0.611123	-1.02801	0.25885	-0.386947	-0.00214608	1.38746	0.944872	1.68947		gb|EAU88084.1| hypothetical protein CC1G_11507 [Coprinopsis cinerea okayama7#130] e-102 374
Mellp1_106311_fgenesh2_pg_17_118					SSP			53	108	112	291		1.4	0.076		-1.45414	-1.03606	-0.953529	-1.3505	2.04983	-1.0407	0.350526	0.1326	-0.665839	1.22763	1.07179	1.66839		No hits found
Mellp1_84642_EuGene_00110074								835	161	322	836		1.4	0.089		0.741109	0.872412	1.20091	-1.79901	-0.22605	-2.29448	-1.19343	-0.106149	-0.0160342	0.912892	0.843225	1.0646		gb|EDR14807.1| predicted protein [Laccaria bicolor S238N-H82] 2e-26 125
Mellp1_73227_estExt_fgenesh1_kg_C_600022								24048	536	4803	12478		1.4	0.031		2.20823	2.14621	2.21352	-3.46253	-2.88914	-3.54113	0.250337	-0.516277	-0.137744	1.0729	1.28236	1.37326		ref|XP_390978.1| hypothetical protein FG10802.1 [Gibberella zeae PH-1] 4e-52 209
Mellp1_78765_estExt_fgenesh1_pg_C_410014								3002	4315	3245	8422		1.4	0.01		-0.452096	-0.658753	-0.481849	0.174503	-0.229686	0.0326455	-0.220115	-0.665407	-0.37072	1.02337	0.820342	1.02777		ref|XP_760306.1| hypothetical protein UM04159.1 [Ustilago maydis 521] 8e-94 347
Mellp1_87894_EuGene_00230121								175	62	540	1399		1.4	0.031		-0.748182	-0.938557	-0.650623	-2.89875	-1.84298	-2.11393	0.908683	1.00367	0.623943	2.09668	1.93403	2.62601		gb|EDR08881.1| predicted protein [Laccaria bicolor S238N-H82] 1e-53 214
Mellp1_113248_fgenesh2_pg_80_37								32	22	44	113		1.4	0.008		-0.534872	-0.40238	-0.368884	-0.954021	-1.19874	-0.815412	-0.168586	0.156713	0.0894978	1.56706	1.34053	1.2891		No hits found
RHA_73879_73879								26070	131	6893	17842		1.4	0.023		2.3011	2.74636	2.5324	-5.48059	-4.25061	-5.60981	0.988915	0.474939	0.358642	1.95242	1.86578	2.12045
Mellp1_62183_fgenesh1_pg_C_scaffold_13000081					SSP			42	47	91	234		1.4	0.049		-1.22412	-1.36858	-0.219732	-1.61361	0.471096	-1.17933	0.0782603	0.30336	0.130462	1.65762	1.95954	1.00504		No hits found
Mellp1_71105_estExt_fgenesh1_kg_C_70014					SSP			2805	12843	13883	35879		1.4	0.02		-2.10002	-1.98873	-2.04522	0.281186	-0.0877534	0.256592	-0.044575	0.408601	0.423257	1.83114	1.65535	1.41018		ref|XP_778274.1| hypothetical protein CNBA2740 [Cryptococcus neoformans var.neoformans B-3501A] 9e-27 124
Mellp1_107671_fgenesh2_pg_24_164								48	39	44	113		1.4	0.021		0.118415	-0.386109	-0.334905	-0.944453	-0.13645	-0.450104	-0.155312	-0.636075	-0.196042	1.25722	0.82866	1.03516		No hits found
Mellp1_79209_estExt_fgenesh1_pg_C_570035								423	36	49	127		1.4	0.039		2.28065	2.07609	1.94016	-1.36136	-1.55118	-1.46399	-1.49618	-0.843059	-0.671586	0.319137	0.271789	0.499533		No hits found
Mellp1_85135_EuGene_00130008								68	201	68	175		1.4	0.02		-0.970275	-0.47824	-0.759944	-0.576736	0.464057	2.62254	-0.750751	-0.408791	-1.04002	0.503546	0.739202	0.655411		No hits found
Mellp1_106535_fgenesh2_pg_18_103								2111	200	1190	3066		1.4	0.057		1.07612	0.841656	0.848713	-1.7931	-1.68597	-3.95553	0.243071	-0.387965	0.430922	1.76208	1.50799	1.11202		gb|EAU92851.1| hypothetical protein CC1G_03638 [Coprinopsis cinerea okayama7#130] 1e-48 196
Mellp1_25615_gw1_1_195_1		CE4						8990	8895	11642	29972		1.4	0.003		-0.669869	-0.467299	-0.433895	-0.997973	-0.523411	-0.0957114	-0.252165	-0.11354	-0.0865435	1.19865	1.31733	1.12442		ref|XP_758836.1| hypothetical protein UM02689.1 [Ustilago maydis 521] 7e-98 360
Mellp1_111470_fgenesh2_pg_54_5								181	336	92	236		1.4	0.02		-0.310421	0.129242	-0.0523059	1.109	0.158661	1.18547	-0.983885	-0.816856	-1.34171	0.071559	0.424526	0.426726		gb|EAU85003.1| predicted protein [Coprinopsis cinerea okayama7#130] 6e-07 60
Mellp1_62638_fgenesh1_pg_C_scaffold_15000124								8130	30	6864	17553		1.4	0.01		1.9954	1.70081	1.73242	-6.66441	-5.99891	-6.22065	1.56673	1.54357	1.58544	3.21059	2.75776	2.79125		gb|EAU92539.1| predicted protein [Coprinopsis cinerea okayama7#130] 3e-25 117
Mellp1_61157_fgenesh1_pg_C_scaffold_8000159								53	949	166	424		1.4	0.077		-2.04986	-2.40684	-2.17625	3.58217	1.53478	0.776291	-0.934263	-0.869348	0.141657	0.821547	0.883873	0.696237		gb|ABB96268.1| hesp-178 [Melampsora lini] 5e-05 52
Mellp1_38940_e_gw1_46_36_1								1672	465	773	1972		1.4	0.058		0.648288	0.565345	0.825594	-1.46838	-0.773279	-1.2529	-0.876526	-0.00704453	-0.414997	1.02111	0.563519	1.16928		ref|XP_387116.1| hypothetical protein FG06940.1 [Gibberella zeae PH-1] 2e-48 195
Mellp1_105937_fgenesh2_pg_15_187								307	86	338	861		1.4	0.09		0.341756	0.00326182	-0.185949	-2.71107	-0.123893	-2.52494	-0.45616	0.809003	0.2222	1.46572	1.42837	1.7317		No hits found
Mellp1_28320_gw1_3_200_1								621	42	398	1015		1.3	0.018		1.14966	0.639184	1.07218	-2.46072	-2.74693	-3.58582	0.00885076	0.301724	0.631788	1.7353	1.6577	1.59708		gb|EDR15245.1| predicted protein [Laccaria bicolor S238N-H82] 5e-51 203
Mellp1_90099_EuGene_00350013								150	32	56	142		1.3	0.054		1.19301	0.452741	1.15461	-1.65791	-1.12741	-1.08805	-0.202557	-1.06732	-0.215204	0.818323	0.718003	1.02176		No hits found
Mellp1_101267_fgenesh2_pg_1_360					SSP			188	1869	683	1737		1.3	0.115		-2.49873	-2.07885	-1.70942	1.32802	0.54929	1.77728	-0.0348775	-0.703082	0.0331536	1.16483	1.70021	0.472171		No hits found
Mellp1_71186_estExt_fgenesh1_kg_C_70106								27869	104	5743	14612		1.3	0.081		2.88615	2.82898	2.73984	-5.83229	-5.72041	-4.18089	1.23933	0.320901	0.0580904	1.88208	1.90593	1.87228		No hits found
NFE_37123_123253				C01B				286	36	131	334		1.3	0.01		1.30226	0.791229	0.826933	-2.13765	-1.65744	-2.25818	0.0330083	-0.427065	-0.0605018	1.21294	1.25166	1.12281
Mellp1_59455_fgenesh1_pg_C_scaffold_3000071								105	335	71	181		1.3	0.066		-0.402689	-0.460626	-0.556483	1.46852	0.359684	1.76024	-0.793624	-0.774524	-1.53452	-0.0777296	0.37468	0.63707		gb|EDQ99277.1| predicted protein [Laccaria bicolor S238N-H82] 2e-05 53
Mellp1_111982_fgenesh2_pg_60_35						MFS (Major Facilitator Superfamily)		52	72	115	292		1.3	0.011		-1.5047	-1.1486	-0.44909	-1.32477	-0.0947728	-0.250741	0.0974422	0.225904	0.0457816	1.43994	1.23926	1.72435		gb|EDR01960.1| predicted protein [Laccaria bicolor S238N-H82] e-117 426
Mellp1_117589_estExt_fgenesh2_pg_C_420092								17774	8527	8787	22277		1.3	0.005		0.467327	0.407466	0.4378	-0.711721	-0.779722	-0.374987	-0.656588	-0.582781	-0.496867	0.791567	0.584525	0.913982		ref|XP_759979.1| hypothetical protein UM03832.1 [Ustilago maydis 521] 2e-75 286
Mellp1_44124_estExt_Genewise1_C_280041								6305	1077	2332	5903		1.3	0.016		0.938955	0.987087	1.13305	-2.52585	-0.438123	-1.62358	-0.306338	-0.677616	-0.261706	0.699623	0.991301	1.0832		ref|XP_762554.1| hypothetical protein UM06407.1 [Ustilago maydis 521] 0.0 807
Mellp1_55485_fgenesh1_kg_C_scaffold_10000021								1260	74	200	506		1.3	0.047		2.12984	1.8813	2.0277	-0.530496	-2.74104	-2.93391	-0.882	-0.107578	-0.929349	0.791827	0.75524	0.538466		No hits found
Mellp1_113972_fgenesh2_pg_104_2								5161	381	3203	8068		1.3	0.008		1.01736	0.912125	0.921977	-2.65877	-2.9917	-2.77355	0.490626	0.240415	0.0559168	1.59376	1.55518	1.63665		ref|XP_762521.1| hypothetical protein UM06374.1 [Ustilago maydis 521] 3e-78 295
Mellp1_109201_fgenesh2_pg_35_26								95	660	479	1205		1.3	0.016		-2.19422	-2.26918	-2.1424	1.05236	-0.431461	1.17539	-0.0552238	0.277149	0.185196	1.74201	1.27773	1.38266		No hits found
Mellp1_65125_fgenesh1_pg_C_scaffold_31000099								49	99	42	105		1.3	0.004		-0.367488	-0.45484	-0.572826	-0.415397	0.253061	1.80446	-0.818301	-0.71107	-0.591307	0.710402	0.671242	0.492064		No hits found
Mellp1_104057_fgenesh2_pg_8_68								217	3514	1221	3069		1.3	0.024		-2.37686	-2.64905	-2.7195	1.73701	1.15686	1.40897	-0.374408	0.257006	-0.156379	1.14279	1.16509	1.40847		ref|XP_567356.1| hypothetical protein [Cryptococcus neoformans var. neoformansJEC21] 2e-08 62
Mellp1_66419_fgenesh1_pg_C_scaffold_42000080								960	390	133	334		1.3	0.033		1.29002	1.60386	1.36192	0.457562	-0.60935	0.502028	-1.15498	-1.25604	-1.8849	-0.228484	-0.0461545	-0.035477		ref|XP_001803285.1| hypothetical protein SNOG_13071 [Phaeosphaeria nodorum SN15] 2e-45 187
Mellp1_93120_EuGene_00560047						ABC (ATP-binding Cassette)		6917	3606	4041	10141		1.3	0.011		0.454182	0.295276	0.122977	-1.12653	-0.0992213	-0.720841	-0.285942	-0.668688	-0.499349	1.03322	0.795629	0.699287		ref|XP_759300.1| hypothetical protein UM03153.1 [Ustilago maydis 521] 2e-67 259
Mellp1_87218_EuGene_00010546		GH28						59	69	50	125		1.3	0.115		0.0187991	-0.565459	-0.238726	-0.3329	0.234197	-0.0417375	-0.0155846	-0.193487	-1.31791	0.662124	0.809517	0.981167		ref|XP_384865.1| hypothetical protein FG04689.1 [Gibberella zeae PH-1] 3e-23 113
Mellp1_95688_EuGene_00870022								27	137	1500	3759		1.3	0.101		-3.40706	-4.17052	-3.90179	-1.96942	-1.22269	-1.20502	1.28827	2.63393	2.02724	3.20984	3.31522	3.40199		No hits found
Mellp1_84909_EuGene_00120043								553	67	115	289		1.3	0.062		1.64378	1.54134	1.50619	-1.48495	-0.864037	-2.12168	-1.24761	-0.475137	-0.376209	0.926875	0.453187	0.498253		ref|XP_760749.1| hypothetical protein UM04602.1 [Ustilago maydis 521] e-156 556
Mellp1_91210_EuGene_00400068								706	26	192	482		1.3	0.019		1.90609	1.5847	1.8954	-2.88854	-2.80315	-3.18734	-0.0020215	-0.370941	0.132714	1.37745	1.039	1.31664		ref|XP_758888.1| hypothetical protein UM02741.1 [Ustilago maydis 521] e-164 583
Mellp1_39036_e_gw1_48_17_1								111	20	338	845		1.3	0.09		0.133517	-1.61808	-0.0334184	-2.90888	-3.04111	-3.07455	0.421427	1.26515	1.60057	2.41681	2.21698	2.62159		gb|EDR01513.1| predicted protein [Laccaria bicolor S238N-H82] 6e-75 285
Mellp1_94813_EuGene_00730026								1849	163	603	1503		1.3	0.042		1.33956	1.39755	1.3268	-2.0216	-2.15295	-2.27336	-0.693171	-0.0576207	-0.0328528	1.06678	0.802262	1.2986		ref|ZP_02188251.1| Putative diguanylate cyclase (GGDEF domain) with GAF sensor domain[alpha proteobacterium BAL199] 1e-13 82
Mellp1_103900_fgenesh2_pg_7_208					SSP			384	72	47	118		1.3	0.052		1.68585	2.02269	1.6527	-0.159362	-0.599	-1.14706	-0.863305	-1.70552	-1.13245	0.301286	0.139926	-0.195753		ref|XP_001550672.1| hypothetical protein BC1G_11080 [Botryotinia fuckeliana B05.10] 4e-11 70
Mellp1_65048_fgenesh1_pg_C_scaffold_31000022								2090	166	129	322		1.3	0.078		2.64502	2.70659	2.42789	-0.700473	-1.87696	-0.613493	-0.910718	-1.96817	-1.38862	-0.362933	-0.139811	0.181675		No hits found
NFE_64809_123511				S08A				826	290	264	657		1.3	0.084		0.689663	0.769333	1.15371	-1.28866	-0.186722	-0.442342	-0.816383	-1.35705	-0.144262	0.449366	0.519245	0.654102
Mellp1_115845_estExt_fgenesh2_pg_C_90234								11508	4858	10871	26995		1.3	0.019		0.212089	-0.191008	0.0512277	-0.984374	-0.886915	-1.78945	-0.120792	-0.193057	0.139836	1.36325	1.44506	0.95413		gb|EAU90403.1| predicted protein [Coprinopsis cinerea okayama7#130] 3e-42 174
Mellp1_32672_e_gw1_2_419_1					SSP			37	44	39	98		1.3	0.016		-0.340558	-0.783382	-0.15739	-0.772966	0.944622	-0.730172	-0.260824	-0.543598	-0.243477	1.24563	0.841872	0.800242		ref|XP_762251.1| hypothetical protein UM06104.1 [Ustilago maydis 521] 2e-19 97
Mellp1_61423_fgenesh1_pg_C_scaffold_9000197								37	98	59	146		1.3	0.194		-1.11547	-1.14697	-0.743742	1.04193	0.256	-0.131832	-1.20023	-0.442006	0.600823	1.07188	1.14922	0.660409		No hits found
Mellp1_91727_EuGene_00450021								950	503	1723	4264		1.3	0.082		-0.702796	-0.405168	-0.472548	-2.29978	-1.63154	-0.39984	0.429507	0.863398	-0.298076	1.66641	1.78209	1.46833		ref|XP_756344.1| hypothetical protein UM00197.1 [Ustilago maydis 521] 3e-14 80
454_PASA_asmbl_5050								44	3617	2812	6954		1.3	0.086		-4.92486	-5.44375	-4.41167	2.62774	0.25744	1.46209	0.892747	1.18056	1.18407	2.68279	2.78711	1.70574
Mellp1_111427_fgenesh2_pg_53_80					SSP			76	722	171	422		1.3	0.088		-1.58171	-2.15091	-1.44356	2.08991	0.523661	1.96436	-0.786786	-0.89804	0.0250262	0.740804	1.12981	0.387423		No hits found
Mellp1_72949_estExt_fgenesh1_kg_C_480010								286	138	84	208		1.3	0.004		1.19877	0.541874	0.710716	0.831229	-1.09289	-0.430789	-1.02094	-0.974204	-0.837482	0.377909	0.453157	0.242652		gb|EAU91007.1| predicted protein [Coprinopsis cinerea okayama7#130] 3e-24 113
Mellp1_115880_estExt_fgenesh2_pg_C_100087								2168	1270	868	2138		1.3	0.074		0.045864	0.555248	0.982987	-1.30638	0.448951	0.127665	-0.753002	-1.17895	-0.446833	0.102036	0.440854	0.981564		No hits found
Mellp1_23004_gw1_9_17_1								1687	567	870	2141		1.3	0.119		0.406401	0.548515	0.682213	-1.77872	-0.521492	-0.77841	-1.18852	0.00317201	-0.0422751	0.991393	0.598426	1.07929		gb|EAU90549.1| hypothetical protein CC1G_00933 [Coprinopsis cinerea okayama7#130] 1e-97 361
Mellp1_63810_fgenesh1_pg_C_scaffold_22000076								15565	9546	13004	31956		1.3	0.011		0.0996275	-0.116422	-0.0380534	-0.875333	-0.625695	-0.669963	-0.16927	-0.281066	-0.382378	1.10185	1.19154	0.765168		No hits found
Mellp1_39805_e_gw1_60_3_1								1983	167	470	1155		1.3	0.036		1.48056	1.5183	1.82234	-2.82384	0.101313	-3.1687	-0.401841	-0.875857	-0.132397	0.836652	0.647687	0.995776		ref|XP_568665.1| phospholipid-translocating ATPase [Cryptococcus neoformans var. neoformans JEC21] 0.0 1125
Mellp1_41206_e_gw1_120_2_1		GT1						1318	606	1022	2511		1.3	0.022		-0.0160748	0.169765	0.263867	-1.27699	-0.690632	-0.974788	-0.562123	-0.101093	-0.0194071	0.999446	0.950859	1.25717		ref|XP_570011.1| UDP-glucose:sterol glucosyltransferase [Cryptococcus neoformans var. neoformans JEC21] e-179 630
ycl_NewEugene_Mlp0019_0251								52	53	45	110		1.3	0.008		-0.611275	-0.271813	0.202431	-0.36034	0.087916	-0.330532	-0.3534	-0.284004	-0.664534	0.952804	0.806588	0.82616
Mellp1_106637_fgenesh2_pg_19_13								2722	28	1029	2526		1.3	0.057		2.57625	1.72167	1.77857	-4.95138	-4.41245	-4.33225	0.662547	0.430265	0.774556	2.33388	2.02362	1.39473		No hits found
Mellp1_24320_gw1_38_18_1								3628	230	1125	2759		1.3	0.012		1.4997	1.41949	1.62656	-3.24295	-2.10713	-2.03648	-0.283733	0.088763	-0.325724	1.0442	1.05764	1.25967		ref|XP_572443.1| hypothetical protein [Cryptococcus neoformans var. neoformansJEC21] e-116 421
Mellp1_72808_estExt_fgenesh1_kg_C_420036					SSP			7330	207	11125	27243		1.3	0.008		0.754599	0.437612	0.796805	-5.37517	-1.52792	-6.55099	1.37478	1.22425	1.19533	2.34299	2.68219	2.64553		No hits found
Mellp1_90718_EuGene_00390099								958	492	581	1420		1.3	0.021		0.191523	0.272961	0.370647	-0.659202	0.396887	-1.78245	-0.614639	-0.524988	-0.190905	0.80386	0.638009	1.0983		ref|XP_776666.1| hypothetical protein CNBC1580 [Cryptococcus neoformans var.neoformans B-3501A] 2e-20 104
Mellp1_77840_estExt_fgenesh1_pg_C_190106								1573	316	889	2172		1.3	0.009		0.410576	0.592986	1.00244	-2.5194	-0.720242	-1.7014	-0.338519	-0.215599	0.0883637	1.08636	1.15311	1.16132		gb|EDR08634.1| predicted protein [Laccaria bicolor S238N-H82] 1e-55 222
Mellp1_112275_fgenesh2_pg_63_68					SSP			28	44	178	435		1.3	0.032		-1.82385	-2.0969	-1.56209	-1.65712	-0.352381	-1.49709	0.460258	1.04091	1.06079	2.238	2.26761	1.92184		No hits found
Mellp1_86294_EuGene_00170170					SSP			16897	40	18912	46190		1.3	0.022		1.77737	1.87835	1.68182	-7.44673	-6.53926	-6.86646	1.99773	1.62583	2.20142	3.33498	3.29566	3.05929		No hits found
Mellp1_89866_EuGene_00330071								46	40	52	128		1.3	0.012		-0.685293	-0.380822	-0.0531374	-1.07422	-0.860372	0.230093	-0.237952	-0.10828	-0.173588	1.3387	0.847339	1.15753		No hits found
Mellp1_79676_estExt_fgenesh1_pg_C_850018								4296	2575	3125	7614		1.3	0.006		0.219369	0.0267704	0.0326982	-0.965934	0.0234661	-0.993716	-0.43559	-0.478556	-0.18461	1.0378	0.852999	0.865305		ref|XP_571193.1| hypothetical protein [Cryptococcus neoformans var. neoformansJEC21] 5e-24 116
Mellp1_77938_estExt_fgenesh1_pg_C_210088								1279	3118	3696	8997		1.3	0.067		-1.64341	-1.34901	-1.2295	-0.780226	0.143098	0.270533	-0.432907	0.167258	0.63433	1.30173	1.49965	1.41846		ref|XP_778175.1| hypothetical protein CNBA1750 [Cryptococcus neoformans var.neoformans B-3501A] 6e-08 64
Mellp1_88500_EuGene_00270051								3612	4041	2711	6600		1.3	0.008		-0.216097	0.0236549	-0.270805	-0.281486	0.0705983	0.233855	-0.554419	-0.429074	-0.721834	0.676731	0.5847	0.884175		No hits found
Mellp1_39435_e_gw1_53_44_1								170	33	53	128		1.3	0.02		1.271	0.607721	1.45725	-0.966049	-1.3284	-1.42289	-0.249952	-0.849596	-0.630896	0.781015	0.598895	0.731901		gb|EDR08908.1| rab domain-containing cell division control protein [Laccariabicolor S238N-H82] 3e-80 301
Mellp1_94211_EuGene_00670054								9455	11228	6265	15222		1.3	0		-0.109221	-0.0269932	-0.119514	-0.470205	0.646603	0.311376	-0.686234	-0.658055	-0.692861	0.633031	0.579297	0.592776		ref|XP_776440.1| hypothetical protein CNBC4950 [Cryptococcus neoformans var.neoformans B-3501A] 2e-38 162
Mellp1_26510_gw1_33_71_1								39	174	84	205		1.3	0.056		-0.938002	-1.65585	-1.66564	0.621355	0.915232	0.683248	0.123365	-0.59148	-0.428436	1.10942	1.22694	0.599857		gb|EDR09834.1| predicted protein [Laccaria bicolor S238N-H82] 1e-59 233
Mellp1_56929_fgenesh1_kg_C_scaffold_36000019								1858	30	99	239		1.3	0.099		3.17097	3.28501	3.40922	-2.47358	-2.62516	-2.90809	-0.920175	-1.58315	-0.339263	0.52941	0.23933	0.215472		No hits found
Mellp1_90937_EuGene_00030206								7993	2411	6359	15394		1.3	0.013		0.279979	0.234077	0.321042	-1.84605	-1.34014	-1.16598	-0.27484	0.00639031	0.113856	1.31401	1.0289	1.32875		ref|ZP_00990472.1| acyl-CoA desaturase [Vibrio splendidus 12B01] 5e-37 159
Mellp1_86936_EuGene_00010264								11030	3008	6332	15323		1.3	0.007		0.411401	0.506817	0.732718	-1.60295	-1.24717	-1.12301	-0.303763	-0.08725	-0.360481	0.986106	0.908853	1.17873		ref|XP_571946.1| protein phosphatase regulator [Cryptococcus neoformans var.neoformans JEC21] 4e-35 154
Mellp1_63385_fgenesh1_pg_C_scaffold_19000099					SSP			43	1839	1243	3005		1.3	0.111		-3.94878	-3.89688	-4.42058	1.23578	2.09887	0.60979	0.480101	1.30583	0.46511	2.20032	2.39658	1.47385		No hits found
Mellp1_106586_fgenesh2_pg_18_154								41	605	3297	7969		1.3	0.107		-4.39688	-4.50327	-4.43238	-1.36285	1.75324	-2.11121	1.15544	2.07351	2.38797	3.16294	3.33964	2.93386		dbj|BAE66285.1| unnamed protein product [Aspergillus oryzae] 5e-46 188
Mellp1_117813_estExt_fgenesh2_pg_C_490102								1252	518	846	2042		1.3	0.04		0.172594	0.216967	0.461091	-1.88982	0.427391	-1.51104	-0.642434	-0.320274	0.11828	0.961873	0.813165	1.1922		ref|XP_760127.1| hypothetical protein UM03980.1 [Ustilago maydis 521] e-152 541
Mellp1_65227_fgenesh1_pg_C_scaffold_32000060								25	47	91	218		1.3	0.094		-1.84823	-1.75245	-0.84108	-1.2201	1.07378	-1.55255	0.0387105	0.278151	0.852778	1.70134	2.10151	1.16814		ref|XP_001328312.1| hypothetical protein TVAG_278550 [Trichomonas vaginalis G3] 3e-07 62
Mellp1_76615_estExt_fgenesh1_pg_C_30048								301	43	98	237		1.3	0.027		1.37703	1.03396	1.15129	-1.05257	-1.32846	-2.44545	-0.683562	-0.558509	-0.0248919	0.917349	0.840628	0.773178		No hits found
Mellp1_71126_estExt_fgenesh1_kg_C_70040					SSP			1396	7824	4343	10439		1.3	0.022		-1.81215	-1.77286	-1.68574	1.14895	0.394396	0.646799	-0.425766	0.147846	-0.0795043	1.19099	1.2614	0.985657		gb|ABB96284.1| hesp-C49 [Melampsora lini] 7e-75 282
Mellp1_59415_fgenesh1_pg_C_scaffold_3000031								845	143	1218	2926		1.3	0.149		-0.0642235	0.114545	0.132906	-3.13839	-0.155052	-4.21038	0.664302	1.31163	-0.212521	1.80656	1.68771	2.06293		gb|EDR10908.1| predicted protein [Laccaria bicolor S238N-H82] 6e-85 318
Mellp1_89372_EuGene_00020503								5118	1535	2447	5878		1.3	0.01		0.539377	0.709695	0.703038	-1.72583	-0.878739	-0.656267	-0.4221	-0.348831	-0.47159	0.877637	0.611659	1.06195		gb|EDR02033.1| predicted protein [Laccaria bicolor S238N-H82] 2e-24 117
Mellp1_60272_fgenesh1_pg_C_scaffold_5000175								48	93	39	93		1.3	0.006		-0.87267	-0.0593477	-0.293216	0.810614	0.471621	0.396359	-0.659132	-0.569789	-0.893287	0.614188	0.479989	0.57467		No hits found
Mellp1_112391_fgenesh2_pg_65_33								1628	2208	2277	5455		1.3	0.006		-0.812133	-0.538834	-0.650763	-0.684604	-0.723522	0.726292	-0.273416	-0.0593231	-0.215856	1.03188	0.965077	1.2352		ref|XP_001247759.1| hypothetical protein CIMG_01530 [Coccidioides immitis RS] 5e-17 92
Mellp1_107498_fgenesh2_pg_23_171					SSP			36	179	531	1272		1.3	0.229		-2.84134	-3.07065	-2.61235	-1.74302	2.33824	-2.15907	1.20131	0.191539	1.76088	2.46865	2.82359	1.64222		No hits found
Mellp1_77122_estExt_fgenesh1_pg_C_80098								5685	1534	3390	8116		1.3	0.044		0.492099	0.246495	0.853276	-1.06103	-0.830011	-2.18755	-0.444744	-0.466196	0.26481	1.18644	1.05277	0.893646		ref|XP_756495.1| hypothetical protein UM00348.1 [Ustilago maydis 521] 3e-73 281
Mellp1_86708_EuGene_00010036								2271	961	3578	8559		1.3	0.022		0.108382	-0.476921	-0.629075	-1.94611	-0.760942	-2.01126	0.213809	0.671185	0.0854612	1.59394	1.48765	1.66389		gb|EAU91459.1| hypothetical protein CC1G_01948 [Coprinopsis cinerea okayama7#130] 2e-17 91
Mellp1_117708_estExt_fgenesh2_pg_C_460065								45692	58	16395	39212		1.3	0.049		2.83979	2.98779	2.66435	-5.61943	-8.01778	-6.74065	1.81447	0.984182	1.25731	2.68759	2.74996	2.39242		No hits found
Mellp1_84140_EuGene_01020010								116	46	44	106		1.3	0.03		0.929179	0.547382	0.66061	-0.499727	-0.765265	-0.573188	-0.719974	-0.372864	-0.942428	0.842884	0.393852	0.499538		ref|XP_759864.1| hypothetical protein UM03717.1 [Ustilago maydis 521] 1e-52 211
Mellp1_88798_EuGene_00290075								71	69	58	138		1.3	0.043		-0.204217	-0.207145	-0.0744211	0.383254	-0.805794	-0.152586	-0.0123275	-0.80605	-0.532113	0.625362	0.924704	0.861336		ref|ZP_02362197.1| hypothetical protein BoklC_05722 [Burkholderia oklahomensis C6786] 3e-32 142
Mellp1_116200_estExt_fgenesh2_pg_C_140106		GH37						1738	539	681	1621		1.3	0.041		0.860273	0.509978	0.986579	-0.53524	-0.212213	-1.96531	-0.998836	-0.496456	-0.203971	0.652553	0.565325	0.837314		gb|ABC59065.1| periplasmic trehalase [Rhodothermus marinus] 4e-99 366
Mellp1_22640_gw1_106_1_1								12238	4971	8954	21284		1.2	0.006		0.271069	-0.0103954	0.453639	-1.47441	-0.543632	-1.16752	-0.331508	-0.104513	-0.202067	1.00829	0.918409	1.18264		ref|XP_757343.1| hypothetical protein UM01196.1 [Ustilago maydis 521] 0.0 709
Shacq_SPannotated_jgi92969					SSP			565	45	156	371		1.2	0.028		1.56751	1.61403	1.4023	-2.27453	-1.65148	-2.45887	-0.21456	-0.580818	-0.175051	1.12818	1.03379	0.609499
Mellp1_117425_estExt_fgenesh2_pg_C_370121								1036	253	519	1232		1.2	0.035		0.813004	0.556461	0.716108	-0.909499	-0.775238	-2.32471	-0.631848	-0.119711	-0.157295	1.12577	0.632354	1.0746		gb|EDR03305.1| predicted protein [Laccaria bicolor S238N-H82] 2e-07 61
454_PASA_asmbl_3653								22	24	43	102		1.2	0.013		-0.813352	-0.798758	-0.811277	-0.488778	-0.866166	-0.816796	0.218899	-1.38438e-06	0.209187	1.55275	1.48404	1.13024
Mellp1_87317_EuGene_00200047								5497	1759	3057	7252		1.2	0.008		0.572014	0.463296	0.532873	-1.48972	-1.01633	-0.858567	-0.407618	-0.250737	-0.312556	0.89194	0.749391	1.12602		gb|EAU82668.1| hypothetical protein CC1G_08825 [Coprinopsis cinerea okayama7#130] 6e-91 338
Mellp1_115557_estExt_fgenesh2_pg_C_60165								2588	1643	2430	5760		1.2	0.027		-0.385473	-0.0199162	0.0991305	-1.2529	-0.494815	-0.524173	-0.510933	-0.00364012	-0.064557	0.824711	1.08709	1.24549		ref|XP_001264920.1| mRNA cleavage factor complex component Pcf11, putative [Neosartoryafischeri NRRL 181] 1e-27 129
Mellp1_74138_estExt_fgenesh1_pm_C_40059								599	53	268	636		1.2	0.007		1.40733	0.92696	1.08717	-2.27153	-2.04463	-2.73595	-0.187722	-0.0115114	0.14706	1.2208	1.12988	1.33214		No hits found
ycl_NewEugene_454support_Mlp0033_0179					SSP			11248	87	7080	16732		1.2	0.035		1.88066	1.85808	1.59681	-6.1082	-4.39539	-5.21836	1.51863	0.989644	0.8239	2.49782	2.34596	2.21047
Mellp1_57202_fgenesh1_kg_C_scaffold_44000002								1513	447	561	1325		1.2	0.027		0.760384	0.635921	1.14067	-1.98432	-1.39304	0.636252	-0.62701	-0.346806	-0.785103	0.345987	0.840711	0.776356		No hits found
Mellp1_61092_fgenesh1_pg_C_scaffold_8000094								1446	96	476	1126		1.2	0.04		1.56225	1.41509	1.42638	-1.7212	-1.76356	-3.83711	-0.150429	-0.418132	0.166683	1.28334	0.763877	1.27281		ref|XP_001730747.1| hypothetical protein MGL_1746 [Malassezia globosa CBS 7966] 7e-22 107
Mellp1_72921_estExt_fgenesh1_kg_C_460024								14746	6691	7114	16803		1.2	0.032		0.44368	0.35297	0.705822	-0.427069	-0.387546	-1.10321	-0.301282	-0.942207	-0.408981	0.616715	0.580608	0.870497		gb|EAU93275.1| hypothetical protein CC1G_12009 [Coprinopsis cinerea okayama7#130] 8e-43 176
Mellp1_106194_fgenesh2_pg_17_1								472	1150	517	1220		1.2	0.026		-0.629816	-0.737421	-0.722319	0.313826	0.323212	1.12741	-0.933001	-0.275475	-0.489085	0.673047	0.599021	0.7506		ref|XP_566472.1| hypothetical protein [Cryptococcus neoformans var. neoformansJEC21] 8e-14 82
Mellp1_89612_EuGene_00310073								212	23	41	96		1.2	0.038		1.89753	1.33586	1.80795	-1.06389	-1.79704	-1.71121	-0.977701	-0.622015	-0.494002	0.847573	0.570373	0.206577		No hits found
Mellp1_85527_EuGene_00140157								922	173	2618	6168		1.2	0.04		-0.300493	-0.567558	-0.504964	-3.77428	-1.58635	-3.26276	0.617944	1.1093	1.41636	2.27507	2.38618	2.19155		ref|XP_757093.1| hypothetical protein UM00946.1 [Ustilago maydis 521] 1e-14 85
Mellp1_63716_fgenesh1_pg_C_scaffold_21000118								1296	1066	1082	2547		1.2	0.018		0.0308974	-0.181324	-0.174748	-0.645038	0.00652863	-0.529974	-0.688324	-0.158235	-0.25982	0.935549	0.787499	0.876989		gb|EDR11966.1| thiamine biosynthetic bifunctional enzyme Thi4 [Laccaria bicolorS238N-H82] 1e-91 341
Mellp1_84390_EuGene_00100153								345	23	92	216		1.2	0.075		1.92513	1.11567	1.81812	-2.0781	-2.24232	-2.51551	-0.756853	-0.391931	0.289582	1.08446	0.813295	0.938461		gb|EAU84899.1| hypothetical protein CC1G_00418 [Coprinopsis cinerea okayama7#130] 3e-34 149
Mellp1_28635_gw1_41_53_1								384	74	165	388		1.2	0.034		1.24779	0.361803	1.07936	-0.489605	-1.45836	-2.50914	-0.649416	-0.331905	0.0217401	0.80964	0.796291	1.12181		ref|XP_001642583.1| hypothetical protein Kpol_1075p3 [Vanderwaltozyma polyspora DSM70294] 2e-54 215
Mellp1_94766_EuGene_00720055								33	34	83	193		1.2	0.021		-0.986706	-1.36089	-0.588987	-1.04431	-0.980019	-0.753391	0.68602	0.241626	0.0905636	1.54367	1.56187	1.59054		gb|EDR08372.1| member of major facilitator superfamily multidrug-resistance, DHA1sub-family [Laccaria bicolor S238N-H82] 3e-41 173
Mellp1_95264_EuGene_00070169								774	217	575	1345		1.2	0.04		0.371488	0.443754	0.285438	-1.32045	-1.22758	-1.85921	-0.316026	0.379688	-0.247842	1.04696	1.33427	1.10951		No hits found
Mellp1_114371_fgenesh2_pg_152_3								1706	1964	804	1878		1.2	0.005		0.0938026	0.169843	0.294676	1.00982	0.06429	0.0922802	-0.835401	-0.967268	-0.895968	0.390265	0.427169	0.156492		ref|XP_001397561.1| hypothetical protein An16g02480 [Aspergillus niger] 1e-16 90
Mellp1_51841_fgenesh1_pm_C_scaffold_6000043								6666	2228	3589	8382		1.2	0.035		0.508013	0.624961	0.474794	-1.41428	-1.06287	-0.657783	-0.633259	0.0328202	-0.471702	0.890676	0.685658	1.02297		ref|XP_001524753.1| carbon catabolite derepressing protein kinase [Lodderomyceselongisporus NRRL YB-4239] e-126 456
Mellp1_88185_EuGene_00250061								46	39	41	95		1.2	0.013		-0.0355634	-0.0431303	-0.366058	-0.250419	-0.726994	-0.254369	-0.238798	-0.399439	-0.356131	0.942216	1.09783	0.63086		ref|XP_001259081.1| hypothetical protein NFIA_005460 [Neosartorya fischeri NRRL 181] 3e-33 145
Mellp1_35211_e_gw1_13_44_1								2171	158	631	1471		1.2	0.007		1.5634	1.49626	1.5353	-2.68745	-1.13006	-2.94	-0.463189	-0.100144	-0.185611	0.933662	0.9582	1.01964		gb|EDR08920.1| predicted protein [Laccaria bicolor S238N-H82] e-148 528
Mellp1_67782_fgenesh1_pg_C_scaffold_58000001								28	88	84	196		1.2	0.021		-1.29616	-1.58037	-1.70514	0.487759	-0.206897	0.169551	-0.0243687	0.259898	0.000400032	1.4452	1.45301	0.997121		No hits found
Mellp1_86826_EuGene_00010154								148	27	52	120		1.2	0.024		1.30207	0.623121	1.28093	-1.38817	-1.21084	-1.51663	-0.49608	-0.292285	-0.585671	1.08952	0.642887	0.551157		No hits found
Mellp1_92078_EuGene_00480091								334	474	695	1617		1.2	0.048		-0.886077	-0.893373	-1.09614	-1.04685	-1.36325	1.04521	0.548417	-0.0170302	-0.23935	1.45828	1.37291	1.11724		No hits found
Mellp1_87887_EuGene_00230114								1172	299	348	809		1.2	0.015		0.92159	0.93066	1.3406	-1.43976	-0.829591	-0.448038	-0.44676	-0.808192	-0.810375	0.720075	0.485426	0.384361		No hits found
Mellp1_66134_fgenesh1_pg_C_scaffold_40000009								1006	91	485	1127		1.2	0.002		1.12884	1.10646	1.02725	-3.16767	-1.76151	-2.19549	0.0192683	0.121036	-0.0326064	1.26798	1.17521	1.31124		No hits found
Mellp1_56377_fgenesh1_kg_C_scaffold_24000003								2335	46	519	1202		1.2	0.035		2.05541	2.17452	2.36743	-3.82136	-2.50471	-4.08145	-0.0750591	0.260124	-0.100001	1.26139	0.908655	1.55505		No hits found
Mellp1_66581_fgenesh1_pg_C_scaffold_44000059								67	2712	1011	2343		1.2	0.054		-3.35524	-3.67005	-3.7582	1.80306	1.16797	2.25832	-0.0541353	0.195982	0.815623	1.46519	1.67856	1.45293		No hits found
Mellp1_70681_estExt_fgenesh1_kg_C_20133		GH16						31177	128	5888	13643		1.2	0.065		2.89875	2.82443	2.91972	-4.90145	-5.22691	-5.0098	1.00769	0.121169	0.300463	1.62811	1.53273	1.90509		ref|NP_595680.1| glycosyl hydrolase family 16 [Schizosaccharomyces pombe 972h-] 3e-66 256
Mellp1_54974_fgenesh1_kg_C_scaffold_4000057								1331	752	950	2201		1.2	0.051		0.275284	-0.000525589	0.163609	0.314671	-0.261558	-2.08652	0.0395032	-0.692169	-0.367552	1.03069	1.01927	0.565297		No hits found
NFE_35996_48369				M41				5702	4965	4041	9358		1.2	0.002		-0.0719776	-0.129776	0.187968	-0.0833393	-0.198198	-0.330797	-0.538523	-0.396307	-0.569502	0.693157	0.657851	0.779444
Mellp1_68234_fgenesh1_pg_C_scaffold_64000027								33	860	235	543		1.2	0.028		-2.88985	-3.41885	-2.37822	1.12764	1.36425	2.94083	0.0650712	-0.429843	0.177018	1.08732	1.28138	1.07326		No hits found
Mellp1_85747_EuGene_00150127								197	478	2041	4720		1.2	0.368		-2.27006	-2.33651	-2.32459	-2.85659	-0.134009	-0.0940869	-0.382577	1.30789	2.2678	2.2505	2.37055	2.20168		dbj|BAC03887.1| unnamed protein product [Homo sapiens] 1e-05 53
Mellp1_63823_fgenesh1_pg_C_scaffold_22000089					SSP			174	52	671	1551		1.2	0.137		-0.421383	-0.706407	-1.40199	-2.98486	-1.90897	-2.85102	0.713138	1.83261	0.778127	2.36667	2.64633	1.93776		No hits found
Mellp1_75396_estExt_fgenesh1_pm_C_380021		GH13						4480	8804	1746	4027		1.2	0.041		0.00744114	0.146824	0.25001	0.83011	1.66361	0.834392	-1.07682	-1.57453	-1.024	0.0500912	-0.323128	0.215991		No hits found
Mellp1_84518_EuGene_01150006								910	31	151	347		1.2	0.014		2.37193	2.1176	2.16938	-2.7957	-2.50065	-2.7178	-0.628906	-0.23845	-0.260749	0.893527	0.923806	0.666005		No hits found
Mellp1_77186_estExt_fgenesh1_pg_C_90094								4692	341	1811	4169		1.2	0.027		1.27246	1.34577	1.37514	-3.45725	-1.82	-2.07181	0.0375496	-0.246562	0.0829106	1.08922	0.916287	1.47628		ref|XP_001584710.1| hypothetical protein SS1G_14323 [Sclerotinia sclerotiorum 1980] 2e-59 235
Mellp1_116320_estExt_fgenesh2_pg_C_150215								2696	2237	472	1087		1.2	0.063		0.980486	0.983114	1.10657	0.953665	0.16446	1.14404	-1.01563	-1.53863	-1.91521	-0.477924	-0.0689738	-0.315968		ref|XP_362916.1| predicted protein [Magnaporthe grisea 70-15] 4e-21 106
Mellp1_92298_EuGene_00040103								70	431	103	237		1.2	0.13		-1.34477	-1.03797	-1.30426	1.82262	0.718274	1.61566	-1.07104	-0.974677	0.00827207	0.401093	0.925841	0.240972		gb|EDR13666.1| predicted protein [Laccaria bicolor S238N-H82] 1e-22 110
Mellp1_47500_estExt_Genewise1Plus_C_80097						MFS (Major Facilitator Superfamily)		10447	1021	8026	18442		1.2	0.008		0.833847	0.537469	0.815113	-2.85908	-1.241	-3.77822	0.475458	0.317313	0.252643	1.63988	1.35489	1.65167		ref|XP_001798900.1| hypothetical protein SNOG_08591 [Phaeosphaeria nodorum SN15] e-108 394
Mellp1_115864_estExt_fgenesh2_pg_C_100016								12145	3497	9378	21533		1.2	0.015		0.425163	0.446964	0.135123	-2.29151	-0.901237	-1.18869	-0.238315	0.141793	-0.0150391	1.1285	0.998424	1.35882		ref|XP_755887.1| FAD monooxygenase [Aspergillus fumigatus Af293] e-110 404
Mellp1_38047_e_gw1_36_19_1						CNT ( Concentrative Nucleoside Transporter)		8222	688	7070	16223		1.2	0.028		0.553463	0.778781	0.780025	-4.20085	-1.88937	-2.53466	0.681004	0.655088	0.122616	1.56044	1.66509	1.82837		gb|EAU91338.1| hypothetical protein CC1G_07373 [Coprinopsis cinerea okayama7#130] e-120 436
Mellp1_74571_estExt_fgenesh1_pm_C_120043					SSP			4744	20293	4844	11117		1.2	0.006		-1.01414	-0.676908	-0.825609	1.30035	1.54052	0.93299	-0.762655	-0.716709	-0.946782	0.256922	0.501653	0.410363		No hits found
Mellp1_85293_EuGene_00130166								1219	99	379	870		1.2	0.144		1.44635	1.58174	1.31259	-3.19951	-2.26057	-1.05458	0.309096	0.0353123	-1.05438	0.888529	1.12255	0.87288		ref|XP_571933.1| hypothetical protein [Cryptococcus neoformans var. neoformansJEC21] 2e-48 198
Mellp1_76882_estExt_fgenesh1_pg_C_50269								8957	809	21176	48520		1.2	0.012		-0.227717	0.0949977	-0.0253789	-4.26387	-2.88048	-3.41826	1.09787	1.01226	1.45605	2.44911	2.37478	2.33062		ref|XP_760718.1| hypothetical protein UM04571.1 [Ustilago maydis 521] e-117 426
Mellp1_102011_fgenesh2_pg_2_490								1510	92	278	636		1.2	0.031		2.3797	1.65799	1.75755	-1.34171	-1.8287	-3.14335	-0.585745	-0.768239	-0.177845	0.781263	0.463557	0.805532		No hits found
Mellp1_66204_fgenesh1_pg_C_scaffold_40000079								264	160	173	396		1.2	0.034		0.435005	-0.151845	0.276903	-1.03054	0.654877	-1.23832	-0.34845	-0.752761	-0.156346	0.601264	1.00359	0.70663		No hits found
Mellp1_92653_EuGene_00510039								1360	676	943	2148		1.2	0.084		0.848339	-0.296354	0.10632	-0.033444	0.0958037	-2.43042	-0.257711	-0.801626	0.13269	1.01363	1.08957	0.5332		No hits found
Mellp1_78151_estExt_fgenesh1_pg_C_250064								6507	3276	5388	12269		1.2	0.017		0.113087	0.212322	-0.0646516	-1.3517	-0.630532	-0.727665	-0.468623	-0.0123193	-0.0754554	0.994223	1.12255	0.888771		ref|XP_762228.1| hypothetical protein UM06081.1 [Ustilago maydis 521] 9e-48 195
Mellp1_65662_fgenesh1_pg_C_scaffold_36000032								821	332	179	406		1.2	0.011		1.14455	1.13929	1.10948	0.74672	-1.0606	-0.217544	-0.923395	-1.01229	-1.27522	-0.0107915	0.265792	0.0940035		No hits found
Mellp1_72135_estExt_fgenesh1_kg_C_240018								23897	61	18305	41662		1.2	0.008		2.02213	2.10512	2.01271	-7.17743	-5.85431	-6.64007	1.65575	1.57536	1.7551	2.92599	2.96441	2.65525		gb|EAU87641.1| hypothetical protein CC1G_09102 [Coprinopsis cinerea okayama7#130] 5e-56 223
Mellp1_76131_estExt_fgenesh1_pm_C_960006								1400	34	195	444		1.2	0.06		2.39224	2.30738	2.71198	-2.54513	-2.61627	-3.57462	-0.414037	-0.687754	-0.0145996	1.20275	0.576514	0.661552		No hits found
Mellp1_32725_e_gw1_2_86_1		GH47						1802	1774	1305	2966		1.2	0.009		-0.0579937	-0.157114	0.0411854	0.32887	-0.03795	-0.53036	-0.686665	-0.439722	-0.444459	0.531816	0.629101	0.823291		ref|XP_571145.1| hypothetical protein [Cryptococcus neoformans var. neoformansJEC21] e-131 471
Mellp1_86297_EuGene_00170173								8067	1301	4770	10843		1.2	0.005		0.595713	0.562119	1.0647	-1.02596	-0.867199	-3.78064	0.0128508	-0.0454034	-0.0189724	1.14788	1.01944	1.33547		ref|XP_001803389.1| hypothetical protein SNOG_13177 [Phaeosphaeria nodorum SN15] 1e-77 295
Mellp1_30570_gw1_26_113_1								3150	131	1857	4219		1.2	0.007		1.36063	1.16784	1.16419	-3.16904	-2.27744	-4.60984	0.526092	0.376129	0.503852	1.74675	1.74132	1.46951		ref|XP_386503.1| hypothetical protein FG06327.1 [Gibberella zeae PH-1] 5e-31 136
Mellp1_28385_gw1_33_98_1								1515	100	419	951		1.2	0.053		1.38719	1.46307	1.98755	-2.60055	-1.96913	-2.36136	-0.742983	0.0877192	-0.0735153	1.02763	0.838073	0.956308		ref|XP_756792.1| hypothetical protein UM00645.1 [Ustilago maydis 521] 6e-39 162
Mellp1_87912_EuGene_00230139								54	88	41	94		1.2	0.025		-0.270921	-0.202404	-0.391721	0.459567	-0.14699	0.976606	-0.923335	-0.485575	-0.577603	0.313077	0.75323	0.496069		ref|ZP_01516611.1| protein kinase [Chloroflexus aggregans DSM 9485] 3e-05 54
Mellp1_78029_estExt_fgenesh1_pg_C_230017								21122	1912	12579	28535		1.2	0.007		1.1815	0.90631	0.746602	-3.31214	-2.13623	-2.11391	0.224957	0.204364	0.162118	1.22667	1.33607	1.57369		gb|ABC59321.2| Jacob 6 [Entamoeba invadens] 2e-06 58
Mellp1_103417_fgenesh2_pg_6_76								40	41	43	98		1.2	0.016		-0.497412	-0.295106	-0.312141	-0.649239	-0.473883	0.177737	-0.450809	-0.141528	-0.154209	1.15714	0.856521	0.782927		No hits found
Mellp1_50128_estExt_Genewise1Plus_C_500009								4670	207	2098	4750		1.2	0.012		1.62208	1.2451	1.35293	-1.75124	-2.85457	-4.66534	0.163356	0.406138	0.188006	1.56374	1.20467	1.52514		gb|EAU90351.1| hypothetical protein CC1G_09033 [Coprinopsis cinerea okayama7#130] e-114 416
454_PASA_asmbl_2708								14902	10996	12001	27147		1.2	0.011		0.0676752	-0.103201	-0.0503498	-0.0775843	-0.571662	-0.752198	-0.140876	-0.467974	-0.413986	0.989664	0.724728	0.795764
Mellp1_76118_estExt_fgenesh1_pm_C_930009								7656	5140	6507	14700		1.2	0.003		0.127828	-0.333877	0.107476	-0.331688	-0.572335	-0.91939	-0.149718	-0.34422	-0.30868	0.943652	0.938035	0.842917		ref|XP_760499.1| hypothetical protein UM04352.1 [Ustilago maydis 521] 4e-86 320
Mellp1_85432_EuGene_00140062								145	591	108	245		1.2	0.087		-0.967862	0.100372	-0.901398	0.829193	1.00853	2.47241	-1.52675	-0.426961	-1.07859	0.0605178	0.217286	0.213257		gb|EDR05328.1| predicted protein [Laccaria bicolor S238N-H82] 4e-24 117
Mellp1_43870_estExt_Genewise1_C_240067								8460	4890	5119	11546		1.2	0.013		0.295113	0.0273946	0.477739	-0.579549	-0.520976	-0.471491	-0.729564	-0.351745	-0.293037	0.665777	0.683291	0.797048		gb|EAU87956.1| hypothetical protein CC1G_01603 [Coprinopsis cinerea okayama7#130] e-165 587
Mellp1_27303_gw1_25_87_1								3967	777	2053	4629		1.2	0.086		0.684577	0.875451	0.749552	-1.96171	-1.608	-1.17732	-0.765424	0.234707	-0.00997385	0.838864	0.926012	1.21327		gb|AAR30123.1| putative histidine kinase HHK6p [Gibberella moniliformis] 6e-46 188
Mellp1_37978_e_gw1_35_50_1		GT8						4591	252	3049	6870		1.2	0.046		1.01793	0.821541	1.30611	-4.72816	-2.22639	-2.45497	0.277498	0.890439	0.206196	1.52239	1.52939	1.83803		gb|EDR15175.1| glycosyltransferase family 8 protein [Laccaria bicolor S238N-H82] 1e-52 209
Shacq_SPannotated_jgi123709					SSP			52	12977	2767	6231		1.2	0.261		-5.21215	-5.033	-5.19707	3.0524	2.4474	2.93575	0.145161	-0.113557	1.7149	1.77562	1.9314	1.55314
Mellp1_62443_fgenesh1_pg_C_scaffold_14000145								1440	31	370	831		1.2	0.025		1.70945	2.13801	2.37442	-3.34274	-3.62779	-3.42737	-0.0691897	0.249922	0.153863	0.998382	1.30777	1.53527		gb|EDR08692.1| predicted protein [Laccaria bicolor S238N-H82] 7e-06 54
Mellp1_77212_estExt_fgenesh1_pg_C_90173					SSP			12803	5401	7638	17167		1.2	0.008		0.497787	0.318911	0.358755	-1.04754	-0.700915	-0.811854	-0.201351	-0.49096	-0.367796	0.805489	0.943972	0.695497		gb|EDR12404.1| predicted protein [Laccaria bicolor S238N-H82] 2e-46 188
Mellp1_90677_EuGene_00390058				C19				785	330	476	1068		1.2	0.022		0.574887	0.319074	0.251694	0.401288	-0.292966	-2.71347	-0.662742	-0.220421	-0.138047	0.939288	0.74755	0.793861		gb|EAU82675.1| hypothetical protein CC1G_08832 [Coprinopsis cinerea okayama7#130] 3e-57 226
Mellp1_93641_EuGene_00050285								71	48	91	205		1.2	0.007		-0.0833048	-0.392897	-0.533285	-1.26915	-0.339426	-1.09504	0.0197497	-0.0578105	0.143912	1.20399	1.04646	1.3568		No hits found
Mellp1_47791_estExt_Genewise1Plus_C_110151								10494	5677	9414	21132		1.2	0.004		-0.0657391	-0.166712	0.257411	-1.16377	-0.333724	-1.13684	-0.261251	-0.160767	-0.0232505	1.09722	0.97846	0.978968		ref|XP_756297.1| hypothetical protein UM00150.1 [Ustilago maydis 521] 0.0 1090
Mellp1_70319_fgenesh1_pg_C_scaff_415000001								257	162	174	389		1.2	0.016		0.172052	0.0392603	0.261851	-0.625756	-0.185121	-0.719043	-0.385148	-0.437462	-0.393284	0.591322	0.620929	1.0604
Mellp1_63330_fgenesh1_pg_C_scaffold_19000044		GH12		S10	SSP			61	102	70	157		1.2	0.003		-0.613788	-0.590135	-0.522986	-0.29465	0.420732	0.372025	-0.29234	-0.478682	-0.358112	0.733552	0.751462	0.872923		ref|XP_001598412.1| hypothetical protein SS1G_00501 [Sclerotinia sclerotiorum 1980] 9e-17 90
Mellp1_113914_fgenesh2_pg_99_24								81	117	76	170		1.2	0.013		-0.439715	-0.157793	-0.525851	-0.118294	-0.10626	0.682015	-0.517849	-0.308077	-0.583225	0.75106	0.479288	0.844701		No hits found
Mellp1_106577_fgenesh2_pg_18_145								1914	35	908	2030		1.2	0.002		1.68204	1.58254	1.80412	-4.1854	-3.97734	-4.07199	0.575068	0.70964	0.558137	1.78846	1.71984	1.81488		No hits found
Mellp1_104758_fgenesh2_pg_10_227								24	6510	888	1985		1.2	0.012		-4.94005	-4.8993	-4.92998	3.38313	2.70447	3.42321	0.300157	0.218047	0.371248	1.58615	1.57783	1.20508		No hits found
Mellp1_70796_estExt_fgenesh1_kg_C_30069								7910	9655	11774	26255		1.2	0.03		-0.819392	-0.645321	-0.479382	-0.0884859	-0.564997	-0.428045	-0.303735	-0.0625462	0.143666	1.16734	1.28716	0.793732		No hits found
Mellp1_105794_fgenesh2_pg_15_44								1068	399	533	1187		1.2	0.027		0.618764	0.296535	0.790146	-1.47172	-0.360474	-0.728713	-0.640154	-0.584105	-0.0792977	0.714602	0.817835	0.626577		ref|XP_380485.1| hypothetical protein FG00309.1 [Gibberella zeae PH-1] 1e-13 82
Mellp1_91125_EuGene_00030394								77	158	72	160		1.2	0.016		-0.585624	-0.0525409	-0.871131	0.115225	-0.100686	1.59732	-0.772698	-0.462345	-0.547167	0.380203	0.781436	0.518005		No hits found
Mellp1_113971_fgenesh2_pg_104_1								1550	685	667	1483		1.2	0.022		0.674263	0.639697	0.528569	-0.869364	-0.669848	-0.149429	-0.86991	-0.339091	-0.596593	0.431418	0.525914	0.694374		gb|EDR15141.1| predicted protein [Laccaria bicolor S238N-H82] 1e-12 78
Mellp1_75239_estExt_fgenesh1_pm_C_320004								757	3657	533	1184		1.2	0.101		-0.424656	-0.998788	-0.385068	3.18425	0.908939	0.916593	-1.13649	-1.50797	-0.684052	0.439139	0.08766	-0.399564		No hits found
Mellp1_105634_fgenesh2_pg_14_133				C19				597	378	403	896		1.2	0.023		0.442144	0.109263	-0.0707928	0.486014	-0.916255	-1.06485	-0.600609	-0.373697	-0.245568	0.979851	0.491149	0.763352		gb|EAU82675.1| hypothetical protein CC1G_08832 [Coprinopsis cinerea okayama7#130] 4e-32 142
Mellp1_46954_estExt_Genewise1Plus_C_40127			LIPASE					4972	342	1290	2861		1.1	0.081		1.67951	1.52485	1.74915	-1.78519	-2.06215	-2.78414	0.166882	-0.781019	-0.269973	0.957435	0.581526	1.02313		ref|XP_762321.1| hypothetical protein UM06174.1 [Ustilago maydis 521] e-154 548
Mellp1_113979_fgenesh2_pg_104_9					SSP			4996	1079	3676	8141		1.1	0.022		1.02148	0.157112	0.283321	-1.44805	-1.39977	-2.32265	-0.0199575	-0.00341888	0.157193	1.46673	1.19799	0.910019		ref|XP_570264.1| hypothetical protein [Cryptococcus neoformans var. neoformansJEC21] 2e-18 95
Mellp1_101445_fgenesh2_pg_1_538								1030	350	300	663		1.1	0.047		1.1673	0.779027	1.034	0.770919	0.0759772	-2.53819	-0.581217	-1.18635	-0.596955	0.56983	0.393379	0.112281		No hits found
Mellp1_115358_estExt_fgenesh2_pg_C_40225			LIPASE					4014	54	916	2028		1.1	0.008		2.27943	2.27229	2.45689	-4.40799	-3.28483	-3.98375	0.0298288	0.378328	0.205919	1.42604	1.35215	1.27568		dbj|BAE57113.1| unnamed protein product [Aspergillus oryzae] 1e-79 301
Mellp1_108269_fgenesh2_pg_28_84					SSP			44	39	107	237		1.1	0.107		-0.803556	-1.07056	-0.757172	-1.1781	-1.15279	-0.857875	-0.0885073	0.360538	0.920889	1.67511	1.78762	1.16441		No hits found
Mellp1_85991_EuGene_00160104								2337	1693	1695	3747		1.1	0.018		0.0842142	-0.146743	0.248353	-0.88157	0.384041	-0.712858	-0.471097	-0.557959	-0.175502	0.940162	0.705034	0.583925		ref|XP_569299.1| hypothetical protein [Cryptococcus neoformans var. neoformans JEC21] 5e-31 140
Mellp1_66720_fgenesh1_pg_C_scaffold_45000092								206	46	64	141		1.1	0.017		1.23317	0.908579	1.16775	-0.379713	-1.22715	-1.60235	-0.531844	-0.755298	-0.478124	0.510775	0.359674	0.794525		dbj|BAE54694.1| unnamed protein product [Aspergillus oryzae] 1e-07 62
Mellp1_27905_gw1_55_28_1								68	1051	209	461		1.1	0.092		-1.65129	-2.07133	-2.50986	1.10603	1.86908	2.62247	-0.880179	-0.662548	0.14548	0.685234	0.525218	0.821682		gb|EDR05013.1| predicted protein [Laccaria bicolor S238N-H82] 8e-29 129
454_PASA_asmbl_2349								507	32	83	183		1.1	0.019		2.15967	2.11486	1.79631	-2.19837	-1.88467	-1.85977	-0.565808	-0.70212	-0.509235	0.572931	0.797922	0.278284
Mellp1_114890_estExt_fgenesh2_pg_C_10332								10004	5246	6785	14970		1.1	0.005		0.38598	0.252666	0.0437557	-0.857484	-0.724366	-0.529403	-0.492288	-0.212723	-0.293114	0.831188	0.774879	0.820909		ref|XP_756438.1| hypothetical protein UM00291.1 [Ustilago maydis 521] 2e-16 91
Mellp1_71502_estExt_fgenesh1_kg_C_120045								20436	279	1720	3794		1.1	0.156		3.04141	2.99122	3.11177	-4.11402	-3.18594	-2.13463	0.263005	-0.681637	-1.14788	0.682753	0.69797	0.475971		No hits found
Mellp1_116341_estExt_fgenesh2_pg_C_160061								24779	71	3407	7509		1.1	0.15		3.29685	3.1547	3.32878	-5.17071	-5.23414	-5.18148	1.07746	0.261356	-0.145804	1.70373	1.77298	1.13628		ref|XP_662943.1| hypothetical protein AN5339.2 [Aspergillus nidulans FGSC A4] 6e-07 56
Mellp1_51610_fgenesh1_pm_C_scaffold_3000066								5961	3705	2932	6461		1.1	0.013		0.528681	0.17324	0.493607	-0.144727	0.0073952	-0.725997	-0.793672	-0.620246	-0.462163	0.637996	0.330319	0.575567		gb|EAU88735.1| hypothetical protein CC1G_01108 [Coprinopsis cinerea okayama7#130] e-178 628
Mellp1_70452_estExt_fgenesh1_kg_C_10092								5381	239	256	563		1.1	0.028		3.34099	2.73984	3.02798	-0.158418	-1.6839	-2.53162	-1.4189	-1.58527	-1.07206	-0.0851258	-0.437222	-0.136288		No hits found
Mellp1_117356_estExt_fgenesh2_pg_C_360068								3745	77	1433	3156		1.1	0.021		1.96733	1.63261	1.83046	-3.6694	-3.18082	-4.54354	0.730569	0.229253	0.313345	1.61478	1.43998	1.63545		gb|EAU80627.1| hypothetical protein CC1G_10194 [Coprinopsis cinerea okayama7#130] 6e-67 258
ycl_NewEugene_454support_Mlp0006_0362								1690	2067	1506	3316		1.1	0.062		-0.225792	-0.315061	-0.282418	0.155938	0.397245	-0.504876	-0.0390743	-0.680995	-0.600055	1.0147	0.677206	0.403179
Mellp1_113782_fgenesh2_pg_94_18								1299	156	2741	6034		1.1	0.024		-0.236117	0.0659167	-0.00459952	-5.30799	0.848012	-4.89698	0.693517	1.08274	1.2823	2.13626	2.1904	2.14654		ref|XP_001794318.1| hypothetical protein SNOG_03771 [Phaeosphaeria nodorum SN15] e-116 422
Mellp1_85736_EuGene_00150116								1096	45	742	1632		1.1	0.028		1.22609	1.10111	1.11755	-3.93081	-2.46383	-3.97697	0.692726	0.522757	0.543403	1.7428	1.40442	2.02077		gb|EAU90127.1| hypothetical protein CC1G_05665 [Coprinopsis cinerea okayama7#130] 3e-38 162
Mellp1_63784_fgenesh1_pg_C_scaffold_22000050					SSP			2188	315	22900	50210		1.1	0.183		-1.01414	-1.23731	-1.5826	-5.70029	-2.69945	-3.82069	1.24544	2.29487	2.78799	3.29318	3.27454	3.15846		dbj|BAE57901.1| unnamed protein product [Aspergillus oryzae] 2e-14 82
Mellp1_112885_fgenesh2_pg_73_27								6133	1934	2511	5504		1.1	0.06		0.843363	0.89081	0.597737	-1.65898	-0.967158	-0.0370204	-0.53785	-0.107577	-0.886883	0.349917	0.774242	0.739399		gb|AAV34609.1| aquaporin 1-like [Sparus aurata] 2e-06 56
Mellp1_63146_fgenesh1_pg_C_scaffold_18000029								69	60	50	110		1.1	0.058		0.314579	-0.163152	-0.1646	-0.108058	-0.331219	-0.175723	-0.896456	-0.351031	-0.136362	0.418577	0.808289	0.785156		No hits found
Mellp1_91514_EuGene_00430025								2761	1504	472	1033		1.1	0.007		1.12432	1.3263	1.18073	0.213699	-0.535787	1.32348	-1.50157	-1.29229	-1.21686	-0.0911809	-0.264989	-0.265848		ref|NP_611516.1| CG15225 CG15225-PA [Drosophila melanogaster] 2e-05 51
Mellp1_71533_estExt_fgenesh1_kg_C_120081								12375	5851	13621	29685		1.1	0.034		-0.0840356	-0.178155	0.0222297	-0.83563	-1.13675	-1.5097	-0.261723	0.0140245	0.42284	1.1889	1.25273	1.10528		No hits found
Mellp1_102797_fgenesh2_pg_4_207					SSP			10949	10148	8380	18262		1.1	0.034		-0.165534	0.341178	-0.357597	0.0589472	-0.446064	-0.12387	-0.744127	-0.297299	-0.297766	0.404556	0.835581	0.791995		No hits found
Mellp1_89752_EuGene_00320071								2354	742	1026	2235		1.1	0.021		0.63656	0.712545	0.855976	-1.47728	-0.0360233	-1.28122	-0.707829	-0.226274	-0.45673	0.621943	0.53418	0.824147		ref|XP_761070.1| hypothetical protein UM04923.1 [Ustilago maydis 521] 7e-51 206
Mellp1_62786_fgenesh1_pg_C_scaffold_16000054								2434	1886	1195	2602		1.1	0.156		0.0395165	0.445265	0.487802	-0.422572	0.438402	-0.146976	-1.47535	-0.153186	-0.475398	0.329185	0.287319	0.645997		gb|EDR05586.1| predicted protein [Laccaria bicolor S238N-H82] 3e-52 211
Mellp1_33801_e_gw1_5_3_1								365	92	160	347		1.1	0.08		0.930236	0.45339	1.04973	-0.978953	-0.165408	-2.37064	-0.787798	-0.533345	0.181942	0.778612	0.631224	0.811006		ref|XP_571413.1| late endosome to vacuole transport-related protein [Cryptococcus neoformans var. neoformans JEC21] 0.0 736
Mellp1_71182_estExt_fgenesh1_kg_C_70102								31425	953	8891	19294		1.1	0.113		1.74171	1.89418	2.04073	-3.96609	-2.91436	-2.57363	0.698152	0.0148313	-0.50097	1.17113	1.27293	1.12138		No hits found
Mellp1_54351_fgenesh1_pm_C_scaff_191000001								870	1095	585	1270		1.1	0.149		0.094444	-0.214065	-0.110909	0.145352	1.11751	-0.497177	0.0801375	-1.31207	-0.71234	0.507934	0.435986	0.465196
Mellp1_59124_fgenesh1_pg_C_scaffold_2000291								124	41	42	92		1.1	0.012		0.936044	0.757752	1.00956	-0.59776	-0.642845	-0.85938	-0.62591	-0.878275	-0.472819	0.488608	0.352195	0.532833		No hits found
RHA_66135_66135								36	198	665	1440		1.1	0.166		-1.99732	-3.35025	-3.636	-1.2493	1.48244	-1.84277	0.81664	0.90305	1.90504	2.62454	1.84165	2.50229
Mellp1_90898_EuGene_00030167								3468	917	1747	3783		1.1	0.098		0.512236	0.620776	0.954743	-1.9419	-0.531565	-1.19767	-0.807442	-0.342536	0.270067	0.658736	0.822873	0.981684		gb|EAU92253.1| predicted protein [Coprinopsis cinerea okayama7#130] 6e-12 77
Mellp1_74774_estExt_fgenesh1_pm_C_170011								1223	243	575	1246		1.1	0.031		1.09647	0.932572	0.51631	-0.490101	-1.51732	-2.44661	-0.122992	-0.362886	-0.231374	1.11854	0.980894	0.526509		gb|EAU90124.1| hypothetical protein CC1G_05662 [Coprinopsis cinerea okayama7#130] 9e-51 203
Mellp1_91592_EuGene_00440009								3239	116	736	1594		1.1	0.074		2.02102	1.90825	2.04515	-1.86374	-4.11478	-2.46649	0.296825	-0.222577	-0.510468	0.661782	1.20334	1.0417		No hits found
Mellp1_92318_EuGene_00040123								143	712	98	211		1.1	0.07		-0.628191	-0.710698	-0.400437	1.88877	1.11278	2.1945	-0.972813	-0.811892	-1.6098	0.0729605	-0.277535	0.142346		gb|ABN08669.1| Ovarian tumour, otubain [Medicago truncatula] 2e-11 74
Mellp1_73370_estExt_fgenesh1_kg_C_690002								18488	10613	7275	15705		1.1	0.004		0.513762	0.716253	0.556245	-0.0511749	-0.69413	0.129423	-0.761233	-0.869138	-0.620152	0.361941	0.38335	0.334854		No hits found
Mellp1_94917_EuGene_00750030								1743	2720	1459	3149		1.1	0.055		-0.34547	-0.251607	-0.33246	0.645049	0.586758	-0.234985	-1.01987	-0.363797	-0.314816	0.67926	0.352481	0.599454		gb|EDR14861.1| actin cytoskeleton organization protein [Laccaria bicolorS238N-H82] 4e-41 174
Mellp1_34923_e_gw1_11_14_1						AE (Anion Exchanger)		2652	7470	2713	5849		1.1	0.013		-0.774659	-0.575703	-0.650636	0.589528	0.875092	1.01675	-0.681078	-0.60149	-0.620358	0.305272	0.732844	0.38444		ref|XP_757840.1| hypothetical protein UM01693.1 [Ustilago maydis 521] e-170 603
Mellp1_111441_fgenesh2_pg_53_94								46	125	65	140		1.1	0.241		-0.547585	-0.748876	-1.37833	0.392134	-0.879649	2.15233	-1.23295	-0.445631	0.521135	0.618813	0.560197	0.988411		No hits found
Mellp1_105613_fgenesh2_pg_14_112								917	104	374	807		1.1	0.039		1.02867	1.16506	1.27175	-2.05757	-1.91753	-1.99504	0.0430547	-0.466197	0.0133301	1.12336	1.08498	0.706138		ref|XP_759821.1| hypothetical protein UM03674.1 [Ustilago maydis 521] 8e-46 188
Mellp1_84678_EuGene_00110110								1295	416	525	1130		1.1	0.043		1.09517	0.559339	0.700099	-0.365527	-0.0475686	-2.14933	-0.932103	-0.432193	-0.19326	0.637328	0.501769	0.626275		ref|XP_760805.1| hypothetical protein UM04658.1 [Ustilago maydis 521] 7e-75 285
Mellp1_45689_estExt_Genewise1_C_670035		GH16						9091	5155	6754	14542		1.1	0.004		-0.025541	0.241765	0.210992	-1.2923	-0.273026	-0.462884	-0.414463	-0.197335	-0.247378	0.777682	0.90821	0.774277		gb|EDR13819.1| glycoside hydrolase family 16 protein [Laccaria bicolor S238N-H82] e-143 511
Mellp1_52770_fgenesh1_pm_C_scaffold_23000015								1648	498	422	905		1.1	0.037		0.914859	1.20671	1.29605	-0.549947	-1.58608	0.373414	-0.855339	-0.538989	-1.08592	0.204543	0.0933294	0.527368		ref|XP_001210899.1| conserved hypothetical protein [Aspergillus terreus NIH2624] 4e-29 132
Mellp1_41038_e_gw1_97_18_1								1085	3522	2668	5725		1.1	0.051		-1.46805	-1.26411	-1.31515	-0.0605334	0.839535	0.269716	0.119045	-0.134066	-0.137435	1.31235	1.22958	0.609118		gb|AAY30244.1| small heat shock protein [Cronartium ribicola] 9e-17 89
Mellp1_79070_estExt_fgenesh1_pg_C_510033								3106	339	2578	5519		1.1	0.07		0.610986	0.598682	0.766615	-3.17341	-1.56271	-2.87553	-0.0702718	0.379513	0.860935	1.42331	1.59904	1.44285		ref|XP_760653.1| hypothetical protein UM04506.1 [Ustilago maydis 521] 7e-12 75
Mellp1_59547_fgenesh1_pg_C_scaffold_3000163								66	174	84	179		1.1	0.012		-0.759045	-0.729615	-0.876059	0.1144	0.990649	0.693162	-0.544185	-0.445856	-0.37418	0.493123	0.56379	0.873816		No hits found
Mellp1_73355_estExt_fgenesh1_kg_C_670021								27571	31	5481	11731		1.1	0.163		3.46688	3.20546	3.35807	-6.4037	-6.42956	-6.56728	1.82714	0.691593	0.519531	2.03317	2.05434	2.24436		No hits found
Mellp1_93547_EuGene_00050191								63	6099	832	1780		1.1	0.354		-4.06118	-3.11197	-4.19355	3.1751	2.31661	2.94714	-1.32619	0.562014	0.5823	0.732851	0.840064	1.5368		No hits found
Mellp1_39578_e_gw1_55_21_1								1666	699	1142	2441		1.1	0.039		0.371832	0.429587	0.133813	-1.58249	-0.673713	-0.566228	-0.529547	0.134302	-0.305222	0.830207	0.748645	1.00881		ref|XP_758028.1| hypothetical protein UM01881.1 [Ustilago maydis 521] 1e-65 253
Mellp1_114541_fgenesh2_pg_220_1								150	355	93	199		1.1	0.056		-0.461557	0.366398	-0.617953	0.325999	0.847306	1.83161	-0.762771	-0.665004	-1.36111	0.1808	-0.0471362	0.363425		No hits found
Mellp1_107777_fgenesh2_pg_25_78								23	74	42	90		1.1	0.02		-1.22142	-1.3038	-0.830294	0.563127	0.109111	0.976165	-0.282569	-0.436238	-0.0686208	0.834571	1.02416	0.635809		ref|XP_001454784.1| hypothetical protein GSPATT00021029001 [Paramecium tetraureliastrain d4-2] 2e-07 61
Mellp1_116896_estExt_fgenesh2_pg_C_250123								6041	2218	3531	7535		1.1	0.098		0.461477	0.574111	0.390656	-1.17927	-1.10911	-0.622683	-0.87289	0.090398	-0.115469	0.844531	0.557855	0.980395		ref|XP_570088.1| PH (pleckstrin homology) domain-containing protein [Cryptococcusneoformans var. neoformans JEC21] 2e-32 144
Mellp1_114335_fgenesh2_pg_144_7								18218	52	2236	4765		1.1	0.217		3.24165	3.28617	3.52393	-5.48847	-5.05378	-4.72915	1.19362	-0.254676	0.0331562	1.63983	1.59193	1.0158		No hits found
Mellp1_68297_fgenesh1_pg_C_scaffold_65000014								1543	35	296	630		1.1	0.082		2.33002	2.23551	2.27715	-3.31787	-3.04734	-3.13343	0.42291	-0.225485	-0.506969	0.789669	1.07139	1.10445		No hits found
Mellp1_93961_EuGene_00630049								337	127	216	459		1.1	0.008		0.309508	0.375198	0.526519	-1.20099	-0.897164	-0.929845	-0.20766	-0.432191	-0.0867868	0.87188	0.81285	0.85868		ref|XP_001373977.1| PREDICTED: hypothetical protein [Monodelphis domestica] 3e-05 55
Mellp1_91246_EuGene_00400104								1123	41	246	522		1.1	0.01		1.98515	1.95023	2.13136	-2.81734	-2.44804	-3.04621	-0.368361	-0.104745	-0.0366438	1.02479	0.829478	0.900329		No hits found
Mellp1_42252_estExt_Genewise1_C_60037								4170	2667	2557	5429		1.1	0.007		0.262597	0.0756526	0.388765	0.00820083	-0.0884072	-1.12695	-0.450254	-0.626609	-0.312353	0.678111	0.599696	0.591546		gb|ABB70407.1| hypothetical class II chitin synthase [Puccinia graminis f. sp.tritici] 0.0 1501
Mellp1_41224_e_gw1_128_2_1								297	657	177	377		1.1	0.082		0.262989	-1.51142	0.688008	2.43158	1.05487	-0.609462	-1.21705	-0.470884	-1.09946	0.19521	0.443054	-0.167438		ref|XP_001637407.1| predicted protein [Nematostella vectensis] 2e-19 97
Mellp1_55946_fgenesh1_kg_C_scaffold_16000010								1699	399	662	1404		1.1	0.029		1.0591	0.755029	0.980134	-0.213761	-0.423865	-2.84318	-0.273012	-0.417388	-0.593272	0.965476	0.536214	0.468525		ref|XP_758847.1| hypothetical protein UM02700.1 [Ustilago maydis 521] 9e-25 116
Mellp1_58493_fgenesh1_pg_C_scaffold_1000212								159	16591	6658	14105		1.1	0.074		-4.82579	-4.32733	-4.77475	1.85728	2.2939	2.04285	0.199952	0.951667	1.09086	1.80206	1.8309	1.8584		ref|XP_001796485.1| hypothetical protein SNOG_06099 [Phaeosphaeria nodorum SN15] 8e-43 178
Mellp1_76711_estExt_fgenesh1_pg_C_30366								807	320	679	1438		1.1	0.092		0.54779	-0.151759	0.168316	-1.05898	-0.681556	-1.70342	-0.595483	0.0700547	0.341659	1.05584	1.22429	0.783238		ref|XP_344631.2| PREDICTED: similar to RNA-binding motif protein, Y chromosome,family 1 member A1 (RNA-binding motif protein 1) [Rattusnorvegicus] 2e-07 61
Mellp1_71571_estExt_fgenesh1_kg_C_130039					SSP			40998	2419	20989	44438		1.1	0.114		1.07343	1.35808	1.26832	-2.94323	-2.91648	-2.69059	-0.380919	0.446673	0.73622	1.40052	1.4138	1.23419		No hits found
Mellp1_85567_EuGene_00140197								436	29	92	195		1.1	0.033		1.97945	1.65182	1.8539	-2.06557	-2.14453	-2.04356	-0.0667598	-0.57151	-0.6006	0.642864	0.538224	0.826277		No hits found
Mellp1_105428_fgenesh2_pg_13_152				C48				271	23	29	61		1.1	0.103		2.46723	1.89689	2.32708	-1.34888	-1.31615	-1.25009	-1.2457	-1.062	-0.702854	0.548705	0.107207	-0.421445		No hits found
Mellp1_84337_EuGene_00100100								145	44	68	143		1.1	0.019		1.33978	-0.556437	1.3572	-1.36318	-0.879968	-0.813163	-0.513374	-0.330162	-0.320566	0.904958	0.738681	0.436239		No hits found
Mellp1_106705_fgenesh2_pg_19_81								31	4349	3563	7531		1.1	0.049		-5.7572	-5.86683	-4.75881	1.59667	1.70125	1.65821	0.919035	1.63597	1.53864	2.53058	2.38643	2.41605		No hits found
Mellp1_68746_fgenesh1_pg_C_scaffold_73000032								75	301	282	596		1.1	0.044		-1.06817	-2.38929	-1.73583	-0.384354	1.02821	0.192009	0.41793	0.314381	-0.172354	1.20239	1.49497	1.10011		No hits found
Mellp1_43423_estExt_Genewise1_C_180031				S54				5236	1155	1739	3673		1.1	0.018		1.09368	1.0156	1.10316	-0.495012	-1.63471	-1.20139	-0.797227	-0.354098	-0.407934	0.604045	0.458993	0.614901		ref|XP_774954.1| hypothetical protein CNBF1190 [Cryptococcus neoformans var.neoformans B-3501A] 3e-88 329
Mellp1_95653_EuGene_00860028		GH79						50	52	62	130		1.1	0.008		-0.399894	-0.842367	-0.0694093	-0.33979	-0.57672	-0.248507	-0.20551	-0.222785	0.050558	1.04061	0.943832	0.869986		ref|XP_568168.1| hypothetical protein CNL06480 [Cryptococcus neoformans var.neoformans JEC21] 5e-58 228
Mellp1_95414_EuGene_00800029								816	379	418	881		1.1	0.021		0.368979	0.443543	0.658562	-2.08716	0.318023	-0.082256	-0.189553	-0.686374	-0.549196	0.576091	0.530106	0.69924		No hits found
Mellp1_63110_fgenesh1_pg_C_scaffold_17000201								3125	539	1168	2464		1.1	0.081		0.942314	1.12677	1.15416	-2.9039	-0.506126	-0.971643	-0.816497	-0.12769	-0.0915491	0.509203	0.634551	1.05041		gb|EDR08823.1| predicted protein [Laccaria bicolor S238N-H82] 1e-23 115
Mellp1_115433_estExt_fgenesh2_pg_C_50112								22751	4548	17079	35990		1.1	0.056		0.518117	0.597159	0.440565	-2.47421	-1.36542	-1.57191	-0.367639	0.307064	0.375341	1.16062	1.09988	1.28043		ref|XP_573001.1| integral to membrane protein [Cryptococcus neoformans var.neoformans JEC21] 8e-67 258
Mellp1_90777_EuGene_00030046								1081	628	559	1176		1.1	0.041		0.485511	0.301837	0.420602	0.853741	-0.867541	-1.12361	-0.948674	-0.354634	-0.343179	0.643572	0.490339	0.44204		No hits found
NFE_37242_88704				M28X				6295	3096	5087	10706		1.1	0.041		0.0096397	0.279539	0.134539	-1.40063	-0.475534	-0.7712	-0.312641	0.00597968	-0.191796	0.681824	0.756513	1.28377
Mellp1_42854_estExt_Genewise1_C_110107						Amt (Ammonium Transporter )		15148	16313	14852	31226		1.1	0.061		-0.342648	-0.3179	-0.180902	-0.624137	0.198894	-0.0955745	-0.751386	-0.236151	0.0604915	0.603223	0.87779	0.808301		gb|EDR12726.1| ammonium transporter [Laccaria bicolor S238N-H82] e-165 585
Mellp1_73837_estExt_fgenesh1_pm_C_10081		GH5						5308	3153	2883	6056		1.1	0.028		0.275864	0.308376	0.49685	0.119211	-0.647832	-0.644156	-0.688516	-0.686998	-0.184559	0.601347	0.438923	0.611488		ref|XP_756396.1| hypothetical protein UM00249.1 [Ustilago maydis 521] 0.0 781
Mellp1_111741_fgenesh2_pg_57_38								1149	143	751	1577		1.1	0.072		0.59328	1.01341	0.7688	-1.69001	-2.90496	-2.06289	0.43126	0.287063	-0.182004	1.17612	0.949165	1.62077		ref|XP_796224.2| PREDICTED: similar to MGC140593 protein [Strongylocentrotuspurpuratus] 2e-06 58
Mellp1_71246_estExt_fgenesh1_kg_C_80062								32218	137	7500	15696		1.1	0.04		2.7076	2.67976	2.87264	-4.24304	-5.43591	-5.67991	1.04392	0.462495	0.444953	1.61006	1.71612	1.82133		No hits found
Mellp1_87524_EuGene_00210095								4273	235	1519	3179		1.1	0.084		1.72768	1.35557	1.49172	-2.34787	-1.79571	-3.82595	-0.50589	0.36308	0.242602	1.25531	0.923156	1.1163		gb|EAU85523.1| hypothetical protein CC1G_06424 [Coprinopsis cinerea okayama7#130] 3e-90 336
Mellp1_74881_estExt_fgenesh1_pm_C_200032								10064	668	4069	8509		1.1	0.104		1.49173	1.19312	1.4124	-1.1694	-2.08866	-4.38751	0.245784	-0.212851	0.144631	1.3051	1.50681	0.558849		gb|EDR10985.1| predicted protein [Laccaria bicolor S238N-H82] 1e-09 65
Mellp1_68711_fgenesh1_pg_C_scaffold_72000036								37	62	50	105		1.1	0.002		-0.974549	-0.271608	-0.802526	0.363206	-0.323998	0.179309	-0.177706	-0.202549	-0.299642	0.841837	0.767437	0.90079		No hits found
Mellp1_109941_fgenesh2_pg_40_50								402	183	348	728		1.1	0.142		0.0913409	-0.0139215	0.285498	-2.11208	-0.0824009	-0.855165	-0.152143	-0.593016	0.493874	0.943071	0.650094	1.34485		No hits found
Mellp1_74693_estExt_fgenesh1_pm_C_150024								1060	1048	539	1126		1.1	0.03		0.120317	0.179117	0.379809	0.0130811	0.766342	-0.151299	-0.737126	-1.06651	-0.44406	0.321107	0.271206	0.348015		ref|XP_001110710.1| PREDICTED: similar to Pax transcription activation domain interacting protein [Macaca mulatta] 4e-24 114
Mellp1_36585_e_gw1_22_171_1								561	54	341	713		1.1	0.095		0.787608	0.685544	1.33562	-2.85451	-2.69754	-1.76578	-0.353815	0.447831	0.567446	1.09658	1.33286	1.41816		gb|EAU92749.1| hypothetical protein CC1G_01794 [Coprinopsis cinerea okayama7#130] 1e-31 138
Mellp1_60087_fgenesh1_pg_C_scaffold_4000308								1168	587	713	1488		1.1	0.13		0.19142	0.401874	0.421994	-1.01337	-0.013697	-0.933069	-0.409615	-0.781387	0.0717047	0.440008	0.424488	1.19965		ref|XP_001729742.1| hypothetical protein MGL_3286 [Malassezia globosa CBS 7966] 9e-05 54
Mellp1_87549_EuGene_00210120					SSP			574	130	590	1230		1.1	0.01		0.27814	0.250338	0.226507	-1.50544	-0.644348	-3.5271	0.151447	0.338648	0.379266	1.46916	1.17889	1.4045		gb|ABS86355.1| hypothetical protein [Melampsora medusae f. sp. deltoidis] 7e-38 160
Mellp1_78128_estExt_fgenesh1_pg_C_240160								28	25	47	99		1.1	0.078		-0.745739	-1.02889	-0.0943854	-0.863305	-0.580789	-0.811267	0.340243	-0.222565	0.353691	1.50459	1.31803	0.830394		ref|XP_001551585.1| hypothetical protein BC1G_09959 [Botryotinia fuckeliana B05.10] 8e-16 88
Mellp1_77765_estExt_fgenesh1_pg_C_180031								9682	3443	4510	9406		1.1	0.022		0.586195	0.787204	0.603201	-0.836991	-0.992911	-0.668073	-0.695991	-0.205194	-0.42862	0.493563	0.62614	0.731477		ref|XP_756446.1| hypothetical protein UM00299.1 [Ustilago maydis 521] 3e-44 183
PTA_48288_77719			LIPASE					1577	379	3056	6368		1.1	0.106		-0.446538	-0.0461616	-0.192422	-3.86669	-1.84095	-1.14355	0.478763	0.470286	1.23021	1.58964	2.18222	1.58519
Mellp1_63764_fgenesh1_pg_C_scaffold_22000030								442	2296	1197	2494		1.1	0.128		-1.8148	-1.77004	-1.15109	1.53872	0.70703	0.153253	-0.805545	0.233689	0.152201	0.987946	0.700273	1.06837		No hits found
Mellp1_87391_EuGene_00200121								808	63	120	251		1.1	0.028		2.30724	1.9568	1.831	-1.70713	-1.73518	-1.53344	-0.754031	-0.84945	-0.544144	0.630556	0.123897	0.273876		ref|XP_001014620.1| hypothetical protein TTHERM_00046250 [Tetrahymena thermophilaSB210] 2e-07 60
Mellp1_87820_EuGene_00230047								3308	707	1181	2457		1.1	0.023		1.0179	0.966498	1.12212	-1.9659	-0.597178	-1.01102	-0.159866	-0.626651	-0.565921	0.680605	0.481912	0.657509		ref|XP_001557494.1| hypothetical protein BC1G_03758 [Botryotinia fuckeliana B05.10] e-125 452
Mellp1_45770_estExt_Genewise1_C_720031								3652	2130	2147	4462		1.1	0.022		0.144119	0.228831	0.568317	-0.825512	0.228289	-0.794385	-0.489808	-0.69537	-0.172937	0.557013	0.572513	0.678929		ref|XP_761350.1| hypothetical protein UM05203.1 [Ustilago maydis 521] 0.0 818
Mellp1_112172_fgenesh2_pg_62_48								1369	1989	1450	3009		1.1	0.058		-0.508238	-0.276918	-0.533078	-0.205739	0.0117201	0.492616	-0.563366	-0.184916	-0.322532	0.759826	0.297965	1.03266		ref|XP_566972.1| hypothetical protein CNA06230 [Cryptococcus neoformans var.neoformans JEC21] 1e-22 112
Mellp1_45777_estExt_Genewise1_C_730018						MFS (Major Facilitator Superfamily)		5999	138	9931	20609		1.1	0.091		0.816046	0.664281	0.720638	-5.97309	-1.80279	-6.34985	1.10765	1.26744	2.00735	2.69476	2.51867	2.3289		emb|CAC41332.1| HXT1p [Uromyces viciae-fabae] e-167 592
Mellp1_85761_EuGene_00150141								622	1022	459	952		1.1	0.216		0.0846495	-0.675753	-0.0772577	-0.308538	1.71952	0.0692641	0.0678451	-1.22003	-0.831563	0.464238	0.814095	-0.106476		ref|XP_001732163.1| hypothetical protein MGL_0756 [Malassezia globosa CBS 7966] 1e-17 91
Mellp1_109716_fgenesh2_pg_38_100								612	6138	13396	27773		1.1	0.026		-3.37254	-3.174	-3.41742	-0.405452	0.460847	-0.0377962	0.8696	1.1036	1.42219	2.16689	2.27281	2.11127		No hits found
Mellp1_94067_EuGene_00650020								846	100	221	457		1.1	0.037		1.84644	1.25263	1.33624	-0.901143	-0.589323	-3.32885	-0.790509	-0.475792	-0.118187	0.638561	0.546492	0.58344		gb|EAU82965.1| hypothetical protein CC1G_09227 [Coprinopsis cinerea okayama7#130] 6e-78 294
Mellp1_32963_e_gw1_2_41_1								1828	1107	1029	2130		1	0.071		0.661888	0.349336	-0.0135914	0.911832	-0.708368	-1.375	-0.98518	-0.108809	-0.393317	0.653981	0.537692	0.469534		ref|XP_776977.1| hypothetical protein CNBB5050 [Cryptococcus neoformans var.neoformans B-3501A] e-178 630
Mellp1_117162_estExt_fgenesh2_pg_C_310125								2886	52	1796	3718		1	0.21		1.55213	1.42824	1.60924	-4.32544	-3.26751	-5.21984	0.0703242	1.47209	0.994929	1.90635	1.53872	2.24077		gb|EDR09093.1| predicted protein [Laccaria bicolor S238N-H82] 2e-83 313
Mellp1_84243_EuGene_00100006								16585	1203	2703	5593		1	0.105		1.92006	1.83005	2.22813	-1.87047	-1.79214	-1.71617	-0.113963	-1.17914	-0.580202	0.297363	0.44391	0.532574		No hits found
Mellp1_48734_estExt_Genewise1Plus_C_230046								16251	3675	6297	13022		1	0.005		0.982859	0.71647	1.1749	-2.21632	0.396003	-1.73999	-0.386242	-0.457451	-0.385659	0.616197	0.777024	0.522214		dbj|BAA24288.1| ascorbate oxidase [Acremonium sp. HI-25] 4e-98 362
454_PASA_asmbl_603								17	8564	717	1482		1	0.18		-5.19453	-5.16093	-5.18244	4.61228	3.21238	3.46341	0.517721	-0.354948	0.390287	1.42362	1.66102	0.61213
Mellp1_77949_estExt_fgenesh1_pg_C_210110								1917	712	1030	2126		1	0.041		0.297141	0.590083	0.744498	-3.20893	0.48097	0.0728538	-0.570905	-0.386824	-0.0991527	0.510588	0.57631	0.99337		No hits found
Mellp1_59360_fgenesh1_pg_C_scaffold_2000527		GH43						30	101	149	308		1	0.023		-1.64931	-1.48447	-2.43068	-0.158917	0.0171942	-0.168349	0.598163	0.492933	0.278056	1.75389	1.33355	1.41793		gb|EAU92986.1| hypothetical protein CC1G_03773 [Coprinopsis cinerea okayama7#130] 6e-25 119
Mellp1_113287_fgenesh2_pg_81_12					SSP			40	29	48	99		1	0.081		0.204789	-0.570926	-0.50495	-0.836068	-0.137777	-1.22517	-0.387985	-0.018745	0.373884	1.29148	1.10283	0.708625		No hits found
Mellp1_101066_fgenesh2_pg_1_159					SSP			63	2461	280	577		1	0.054		-2.71401	-3.0493	-2.22374	2.84136	2.01832	3.03365	-0.305446	-0.672783	-0.5422	0.741001	0.746044	0.127107		ref|XP_001584707.1| predicted protein [Sclerotinia sclerotiorum 1980] 3e-05 52
Mellp1_96245_EuGene_00090002								25	33	57	118		1	0.063		-1.35461	-0.516435	-1.03904	-0.79965	-0.504642	-0.316941	-0.16142	0.483947	0.377247	1.34817	0.992768	1.4906		No hits found
Mellp1_67117_fgenesh1_pg_C_scaffold_49000104								1706	1423	1253	2584		1	0.033		0.0266773	0.0182106	0.0369172	-0.357481	-0.353911	0.00731891	-0.779716	-0.28051	-0.1945	0.599496	0.686405	0.591094		No hits found
Mellp1_64721_fgenesh1_pg_C_scaffold_28000074								942	224	607	1250		1	0.012		0.872941	0.495304	0.354411	-1.64041	-0.919629	-1.92848	-0.200306	-0.0951431	0.11393	1.1204	0.853145	0.973835		ref|XP_001739846.1| intracellular protein transport protein USO1, putative [Entamoebadispar SAW760] 4e-15 87
Mellp1_67802_fgenesh1_pg_C_scaffold_58000021								398	6169	5912	12168		1	0.023		-2.82453	-3.42628	-3.33134	1.08821	0.712729	0.47437	0.42635	0.958956	0.706137	1.79599	1.66683	1.75257		gb|EDR08709.1| predicted protein [Laccaria bicolor S238N-H82] 2e-53 212
Mellp1_107631_fgenesh2_pg_24_124								50	318	127	261		1	0.049		-0.904737	-1.86266	-2.01221	0.959857	2.91853	-0.668074	-0.609363	-0.269222	0.101712	0.691223	0.939049	0.715887		No hits found
Mellp1_93324_EuGene_00590037								201	36	41	84		1	0.024		1.73509	1.45594	1.31517	-0.912936	-0.941497	-1.03248	-0.913932	-0.897537	-0.556903	0.458641	0.0949746	0.19547		No hits found
Mellp1_65554_fgenesh1_pg_C_scaffold_35000062								592	132	259	532		1	0.069		1.37093	0.224026	1.042	-1.78756	-0.909931	-1.16576	-0.449726	-0.497076	0.00155691	1.1218	0.590111	0.459636		ref|XP_001261511.1| conserved hypothetical protein [Neosartorya fischeri NRRL 181] 7e-05 52
Mellp1_104428_fgenesh2_pg_9_183								1551	28	36	74		1	0.151		3.78085	4.03044	3.88039	-1.85791	-1.66948	-2.11057	-1.56776	-1.37511	-1.64167	-0.033676	-0.216097	-1.2194		No hits found
Mellp1_49768_estExt_Genewise1Plus_C_400071								9872	228	5109	10483		1	0.017		1.58492	1.62542	1.51282	-5.88146	-0.44328	-5.25376	0.356695	0.778948	0.736685	1.68617	1.70517	1.59166		ref|XP_758308.1| hypothetical protein UM02161.1 [Ustilago maydis 521] 0.0 900
Mellp1_84721_EuGene_00110153								1667	1781	868	1781		1	0.057		0.47734	-0.0348883	0.120936	1.21749	0.12487	-0.49466	-0.491062	-1.12346	-0.645802	0.53546	0.262316	0.0514592		gb|EDR04221.1| predicted protein [Laccaria bicolor S238N-H82] 5e-41 169
Mellp1_31568_gw1_31_109_1								1412	220	728	1494		1	0.072		0.763225	0.864859	1.03842	-1.62697	-1.1538	-2.59711	-0.499581	0.159492	0.141067	1.01424	0.695438	1.20072		ref|XP_001519689.1| PREDICTED: similar to winged helix protein CWH-1, partial[Ornithorhynchus anatinus] 5e-14 79
Mellp1_72556_estExt_fgenesh1_kg_C_350021								2240	926	1014	2079		1	0.026		0.775131	0.473769	0.645092	0.519508	-0.115372	-2.33409	-0.4215	-0.78148	-0.33321	0.396189	0.478339	0.697626		gb|EDR15642.1| predicted protein [Laccaria bicolor S238N-H82] 6e-20 100
Mellp1_96141_EuGene_00950014								4221	2343	2287	4689		1	0.081		0.0315432	0.645091	0.509518	-0.415586	-0.857121	-0.0892102	-0.729102	-0.024566	-0.711892	0.31269	0.506051	0.822583		ref|XP_757262.1| hypothetical protein UM01115.1 [Ustilago maydis 521] 2e-92 343
Mellp1_102520_fgenesh2_pg_3_392								297	581	514	1054		1	0.068		-0.754639	-1.04834	-0.887836	-0.73133	1.4243	-0.479395	0.294929	-0.0833961	-0.525843	1.03799	0.743334	1.01023		No hits found
Mellp1_85503_EuGene_00140133								2397	451	1560	3195		1	0.098		0.559321	0.70605	0.697144	-1.48577	-2.15154	-1.63274	-0.555955	0.28725	0.370643	1.00226	1.01497	1.18836		ref|XP_568732.1| DNA-binding protein cre-1 [Cryptococcus neoformans var. neoformansJEC21] 1e-29 135
Mellp1_77054_estExt_fgenesh1_pg_C_70149		GT18						6344	1834	2399	4912		1	0.011		0.880449	0.841888	0.948887	-1.55195	-0.227588	-0.919345	-0.633506	-0.377646	-0.525604	0.366737	0.532898	0.664782		ref|XP_568240.1| hypothetical protein CNL06660 [Cryptococcus neoformans var.neoformans JEC21] 7e-29 130
Mellp1_94783_EuGene_00720072								538	2202	1276	2612		1	0.062		-1.35046	-1.43342	-1.38599	0.529039	0.401949	0.999733	-0.456565	0.305364	-0.27877	0.732625	1.01004	0.926451		ref|XP_001485617.1| hypothetical protein PGUG_01288 [Pichia guilliermondii ATCC 6260] 3e-63 246
Mellp1_60834_fgenesh1_pg_C_scaffold_7000099								818	249	328	672		1	0.18		1.10584	0.639097	0.744911	0.121829	-1.01334	-1.77244	-1.21946	-0.343898	0.102389	0.791636	0.315106	0.528343		ref|XP_624761.1| PREDICTED: similar to COP9 constitutive photomorphogenic homologsubunit 3 [Apis mellifera] 3e-22 110
jgi_38246_Eugene_S_00370007_454suppor		GH32						619	880	5133	10482		1	0.089		-1.3856	-2.3523	-1.99577	-1.91952	0.32311	-2.60967	0.610504	1.25712	1.55719	2.2142	2.04065	2.26008
Mellp1_51043_estExt_Genewise1Plus_C_890019								6374	3826	4800	9795		1	0.044		0.105566	0.0798172	0.208772	-0.143513	-0.198769	-1.47221	-0.656726	-0.1899	0.0132047	0.674743	0.710721	0.868295		gb|EDR14406.1| predicted protein [Laccaria bicolor S238N-H82] e-151 538
Mellp1_111124_fgenesh2_pg_50_80								842	71	246	501		1	0.015		1.79978	1.36635	1.3977	-2.10613	-1.34878	-2.66072	-0.329534	-0.341362	-0.0962936	0.802414	0.932688	0.583888		ref|XP_001730978.1| hypothetical protein MGL_1977 [Malassezia globosa CBS 7966] 9e-06 53
Mellp1_64712_fgenesh1_pg_C_scaffold_28000065								771	54	291	593		1	0.151		1.40793	1.37645	1.44197	-2.03126	-2.47836	-2.80938	-0.582144	0.202832	0.383065	1.08226	0.611987	1.39466		dbj|BAC36298.1| unnamed protein product [Mus musculus] 2e-25 122
Mellp1_49939_estExt_Genewise1Plus_C_450054								3293	2847	2493	5084		1	0.006		0.155703	0.0395472	-0.206411	0.481628	-0.753589	-0.36952	-0.550533	-0.361682	-0.303407	0.719223	0.579212	0.569829		ref|XP_775720.1| hypothetical protein CNBD4490 [Cryptococcus neoformans var.neoformans B-3501A] 1e-70 270
Mellp1_118582_estExt_fgenesh2_pg_C_930030								3196	2330	2303	4693		1	0.061		0.0746148	0.053975	0.152508	-0.506666	0.0696367	-0.650466	-0.777432	-0.142682	-0.217687	0.669103	0.406573	0.868523		gb|EDR08398.1| predicted protein [Laccaria bicolor S238N-H82] 3e-66 257
Mellp1_102304_fgenesh2_pg_3_176								2231	3635	2925	5959		1	0.056		-0.389887	-0.66675	-0.827725	0.827425	0.460007	-1.05889	-0.196112	-0.32625	-0.189334	1.04318	0.987223	0.33712		ref|YP_284560.1| Antibiotic biosynthesis monooxygenase [Dechloromonas aromatica 5e-06 53
Mellp1_79002_estExt_fgenesh1_pg_C_490028								3799	4954	2847	5792		1	0.022		-0.0806038	-0.152305	-0.19847	0.473015	0.0354649	0.209139	-0.782971	-0.36175	-0.535661	0.410086	0.344303	0.639754		gb|EAU81427.1| hypothetical protein CC1G_05257 [Coprinopsis cinerea okayama7#130] e-132 477
Mellp1_73497_estExt_fgenesh1_kg_C_780008								598	86	299	608		1	0.152		1.01259	0.78993	1.03106	-0.884036	-1.92382	-2.74898	-0.660388	0.622948	-0.138155	0.964874	0.913492	1.02049		ref|XP_860622.1| PREDICTED: similar to Adapter-related protein complex 3 beta 2subunit (Beta3B-adaptin) (Adaptor protein complex AP-3beta-2 subunit) (AP-3 complex beta-2 subunit) (Clathrinassembly protein complex 3 beta-2 large chain)(Neuron-specific ves
Mellp1_75350_estExt_fgenesh1_pm_C_370001								712	236	436	886		1	0.15		0.577851	0.43983	0.473377	-0.464463	-0.804552	-2.02362	-0.8468	0.137524	0.0737262	0.960445	0.434676	1.042		gb|AAQ10794.1| NADPH-dependent FMN and FAD containing oxidoreductase-like protein[Branchiostoma floridae] e-110 404
Mellp1_103894_fgenesh2_pg_7_202					SSP			33	42	92	186		1	0.276		-1.59784	-1.02292	-0.632225	-1.47083	0.618285	-1.34062	1.03726	-0.522879	0.67246	1.63614	1.67965	0.943528		No hits found
Mellp1_106806_fgenesh2_pg_20_27								30	1018	70	142		1	0.04		-2.1261	-2.09705	-2.17128	2.6504	1.95379	4.24244	-0.775342	-1.13415	-0.852213	-0.0807343	0.435553	-0.0453131		No hits found
Mellp1_86966_EuGene_00010294								3379	2281	2040	4148		1	0.024		0.173178	0.122231	0.453487	-0.289463	-0.203338	-0.458939	-0.657409	-0.561346	-0.215099	0.550193	0.398906	0.687597		ref|XP_570488.1| hypothetical protein [Cryptococcus neoformans var. neoformansJEC21] 2e-32 145
Mellp1_91478_EuGene_00420115								823	294	611	1241		1	0.074		0.464854	0.149298	0.37674	-1.78751	0.51739	-2.19196	-0.22735	-0.452362	0.380754	0.811251	0.877764	1.08113		ref|XP_761713.1| hypothetical protein UM05566.1 [Ustilago maydis 521] 1e-51 209
Mellp1_86600_EuGene_00190079								382	37	125	254		1	0.033		1.67162	1.20738	1.31417	-1.60531	-1.81209	-2.55268	-0.545937	-0.0819136	-0.018123	0.948578	0.713245	0.761055		ref|XP_572026.1| cAMP-dependent protein kinase [Cryptococcus neoformans var.neoformans JEC21] 8e-13 77
Mellp1_72538_estExt_fgenesh1_kg_C_340013								10830	123	4749	9650		1	0.043		1.97734	2.1056	1.7783	-5.73435	-3.4578	-4.32399	0.359015	1.01145	0.922595	1.7978	1.79022	1.77382		No hits found
Mellp1_109954_fgenesh2_pg_40_63								1534	685	747	1518		1	0.046		0.435584	0.600153	0.626497	-0.434351	-1.46376	0.06931	-0.274208	-0.501633	-0.674671	0.31907	0.409125	0.888889		ref|ZP_02014277.1| hypothetical protein ObacDRAFT_0326 [Opitutaceae bacterium TAV2] 9e-06 55
NFE_25226_123606								30	40	386	783		1	0.168		-2.27662	-2.05971	-2.32701	-1.80828	-1.789	-1.70908	1.93516	1.80323	0.714422	2.44936	2.64408	2.42346
Mellp1_76080_estExt_fgenesh1_pm_C_860007								1117	297	612	1242		1	0.027		0.709684	0.657803	0.60112	-0.548224	-0.31941	-2.89395	-0.493577	-0.211791	0.0717322	0.83582	0.845481	0.745308		gb|EDR14373.1| predicted actin-bundling protein [Laccaria bicolor S238N-H82] 2e-24 116
454_PASA_asmbl_2238								2003	282	1191	2413		1	0.075		0.928302	0.828166	0.727411	-1.73708	-1.56217	-2.70705	-0.408296	0.48295	0.159073	1.12694	1.12125	1.0405
ycl_NewEugene_Mlp0002_0634								43	101	65	131		1	0.113		-1.03783	-0.902333	-0.588552	-0.456776	0.337695	1.22302	-0.0247789	-0.15706	-0.631868	1.02384	0.985513	0.229125
Mellp1_32369_e_gw1_1_456_1								9421	1737	3845	7775		1	0.061		1.20827	1.04521	0.753743	-1.36333	-1.07343	-1.87437	0.0900033	-0.388453	-0.573574	0.842464	0.875801	0.457671		ref|XP_762475.1| hypothetical protein UM06328.1 [Ustilago maydis 521] 4e-40 166
Mellp1_29192_gw1_71_9_1								1136	116	460	930		1	0.008		1.31897	1.14743	1.19706	-1.54457	-1.64036	-3.02733	-0.113835	-0.193274	0.0579263	1.00944	0.804704	0.983836		gb|EDR08439.1| predicted protein [Laccaria bicolor S238N-H82] 5e-34 146
Mellp1_36743_e_gw1_24_124_1					SSP			46	238	61	123		1	0.049		-1.04457	-0.899209	-1.20606	0.882685	1.01279	2.06612	-0.918515	-0.711253	-0.297256	0.537414	0.420405	0.157452		ref|XP_001217738.1| conserved hypothetical protein [Aspergillus terreus NIH2624] 5e-40 166
Mellp1_88848_EuGene_00290125			LIPASE					3045	618	1084	2188		1	0.009		0.946008	1.23012	1.0235	-1.75744	-0.337464	-1.6044	-0.516298	-0.445239	-0.308462	0.658068	0.428348	0.683252		ref|XP_757938.1| hypothetical protein UM01791.1 [Ustilago maydis 521] e-107 393
Mellp1_118523_estExt_fgenesh2_pg_C_860022								11155	4813	5385	10866		1	0.004		0.583081	0.425096	0.718064	-0.127881	-1.17285	-0.611525	-0.406052	-0.608805	-0.411444	0.542982	0.547419	0.521911		No hits found
Mellp1_101062_fgenesh2_pg_1_155								98	73	48	96		1	0.193		0.39725	0.198225	0.523098	0.0724957	-0.773226	0.518247	-0.0575456	-0.524694	-1.40265	0.563357	0.400865	0.0845757		No hits found
Mellp1_116202_estExt_fgenesh2_pg_C_140122								3398	459	531	1071		1	0.001		1.9312	1.69672	1.79578	-0.157152	-1.72019	-1.36388	-0.887769	-0.897629	-0.822254	0.18523	0.0861528	0.153783		gb|EDR03207.1| predicted protein [Laccaria bicolor S238N-H82] 3e-21 107
Mellp1_64531_fgenesh1_pg_C_scaffold_27000010								1645	5608	6163	12416		1	0.136		-1.59845	-1.51569	-1.82958	0.715286	-0.588455	0.238119	-0.43223	0.612134	0.593577	1.32612	1.28777	1.1914		No hits found
Mellp1_85599_EuGene_01530007								581	184	303	611		1	0.109		0.699805	0.409536	0.783162	-1.74005	0.264866	-1.60847	0.0520164	-0.686378	-0.285954	0.647542	0.345399	1.11852		No hits found
Mellp1_35053_e_gw1_12_41_1								5081	5417	3873	7801		1	0.022		-0.0892881	-0.0716399	-0.078514	0.338633	-0.11865	-0.182566	-0.728667	-0.318474	-0.366925	0.517718	0.424381	0.673992		ref|XP_758866.1| hypothetical protein UM02719.1 [Ustilago maydis 521] 2e-94 350
DJO_jgi104141_jgi123281					SSP			67	2647	178	358		1	0.246		-2.14245	-2.68709	-2.01668	3.20349	2.71772	3.14446	-0.154446	-1.42379	-1.04587	0.290596	0.565047	-0.450989
Mellp1_113519_fgenesh2_pg_86_43								5525	7201	4957	9980		1	0.042		-0.137476	-0.533179	-0.138181	0.593355	0.172846	-0.428431	-0.430534	-0.676606	-0.171588	0.697401	0.30907	0.743323		emb|CAA86825.1| gamma-adaptin [Ustilago maydis] e-110 403
Mellp1_72817_estExt_fgenesh1_kg_C_430002								5245	42	335	674		1	0.062		3.45298	3.3644	3.60517	-3.38714	-3.53736	-3.55504	-0.0535198	-0.868925	-0.561823	0.533573	0.50787	0.499831		No hits found
Mellp1_117156_estExt_fgenesh2_pg_C_310103								7374	4341	3985	8012		1	0.052		0.330957	0.642226	0.176568	-0.393806	-0.415525	-0.33459	-0.333506	-0.594241	-0.586827	0.335646	0.267167	0.905931		ref|XP_777237.1| hypothetical protein CNBB4670 [Cryptococcus neoformans var. neoformans B-3501A] e-118 432
Mellp1_95247_EuGene_00070152								1361	435	651	1309		1	0.013		0.856017	0.44066	0.776862	-0.636517	-0.0149296	-2.20862	-0.331698	-0.347699	-0.438378	0.750131	0.755661	0.398513		ref|XP_001263739.1| glutamine synthetase bacteria [Neosartorya fischeri NRRL 181] 5e-73 278
Mellp1_105958_fgenesh2_pg_15_208								27	7471	1447	2908		1	0.033		-5.1451	-5.11188	-5.21101	3.2861	2.30519	3.29452	0.53253	0.321822	0.926171	1.58405	1.55853	1.65907		ref|XP_363112.1| predicted protein [Magnaporthe grisea 70-15] 2e-20 103
Mellp1_88016_EuGene_00240073								6020	2698	3449	6930		1	0.114		0.472999	0.390207	0.455412	-0.357495	-0.74929	-1.04774	-0.890231	0.00708739	-0.209259	0.522875	0.438141	0.967297		gb|EAU86338.1| hypothetical protein CC1G_05332 [Coprinopsis cinerea okayama7#130] e-114 416
454_PASA_asmbl_875								775	205	600	1205		1	0.157		0.94834	0.208872	0.0832887	-1.12162	-0.466493	-2.93593	-0.353307	-0.0627573	0.547754	1.57191	0.741159	0.838775
Mellp1_118502_estExt_fgenesh2_pg_C_840020								21165	3237	8597	17271		1	0.009		1.07494	1.03381	1.11764	-2.0349	-1.51232	-1.35275	-0.250651	-0.212925	-0.209277	0.830016	0.589325	0.927093		gb|EDQ99676.1| predicted protein [Laccaria bicolor S238N-H82] 2e-93 347
Mellp1_73644_estExt_fgenesh1_kg_C_930006								1356	1087	896	1799		1	0.018		0.0244553	0.270186	0.0878955	0.171112	-0.109464	-0.636022	-0.588232	-0.585671	-0.239691	0.458148	0.463756	0.683526		No hits found
Mellp1_113447_fgenesh2_pg_85_1								3371	2764	2322	4664		1	0.059		-0.0256538	0.139208	0.153468	-0.0986626	-0.0652318	-0.42835	-0.81151	-0.429503	-0.105766	0.39933	0.498825	0.773846		gb|EDR12314.1| predicted protein [Laccaria bicolor S238N-H82] 5e-58 230
Mellp1_115117_estExt_fgenesh2_pg_C_20434								12502	4430	5167	10375		1	0.027		0.608034	0.853033	0.819169	-1.01596	-0.898433	-0.29525	-0.700536	-0.254476	-0.58885	0.369666	0.431922	0.671681		ref|XP_001729964.1| hypothetical protein MGL_2950 [Malassezia globosa CBS 7966] 6e-10 69
Mellp1_107632_fgenesh2_pg_24_125								649	299	215	432		1	0.025		0.741482	1.0739	0.658169	0.596054	-1.13979	-0.341821	-0.802354	-0.579377	-0.920306	0.205743	0.04258	0.465723		No hits found
Mellp1_72449_estExt_fgenesh1_kg_C_310028					SSP			2377	191	598	1200		1	0.048		1.91659	1.34469	1.70013	-1.37181	-1.92991	-2.64965	-0.17421	-0.466344	-0.370908	0.931658	0.78032	0.289451		ref|XP_773726.1| hypothetical protein CNBH1810 [Cryptococcus neoformans var.neoformans B-3501A] 2e-07 58
Mellp1_92668_EuGene_00510054								723	349	378	758		1	0.008		0.348349	0.722364	0.366506	-1.03123	-0.361262	-0.315929	-0.375074	-0.35171	-0.643963	0.577428	0.491173	0.573351		No hits found
Mellp1_47787_estExt_Genewise1Plus_C_110147								4303	4144	3850	7718		1	0.02		0.12213	-0.395914	-0.197564	0.277305	0.0208986	-0.932454	-0.321865	-0.328414	-0.301825	0.727789	0.421743	0.908171		ref|XP_760915.1| hypothetical protein UM04768.1 [Ustilago maydis 521] 0.0 870
Mellp1_104429_fgenesh2_pg_9_184					SSP			201	99	123	246		1	0.026		0.580581	0.266009	0.232864	-1.00972	-1.59929	0.629106	-0.079991	-0.379548	-0.591455	0.766278	0.628605	0.556566		No hits found
Mellp1_118370_estExt_fgenesh2_pg_C_750020								1192	698	673	1346		1	0.029		0.540635	0.181772	0.342404	0.164341	0.225105	-1.63754	-0.771381	-0.432801	-0.205314	0.598956	0.492653	0.501171		ref|XP_572385.1| histone deacetylation-related protein [Cryptococcus neoformans var.neoformans JEC21] e-144 514
Shacq_SPannotated_jgi123581					SSP			93	35	76	152		1	0.222		0.630067	-0.381855	0.478464	-1.02828	-1.38452	-1.04357	0.0755311	-0.535597	0.325	1.18593	1.45117	0.227646
Mellp1_112854_fgenesh2_pg_72_43					SSP			149	120	238	475		1	0.081		-0.628395	-0.823121	-0.0793653	-0.533374	-0.929892	-0.98659	0.061103	0.0738365	0.356819	0.865444	1.65323	0.970302		No hits found
Mellp1_50301_estExt_Genewise1Plus_C_550008								1347	1974	1745	3487		1	0.029		-0.77789	-0.750836	-0.193403	-0.435903	0.118868	0.249123	-0.37528	-0.0394626	-0.188729	0.622478	1.06627	0.704763		gb|EDN59601.1| transcription factor [Saccharomyces cerevisiae YJM789] 3e-66 256
Mellp1_87486_EuGene_00210057								8355	7659	4853	9686		1	0.02		0.323228	0.0118431	0.187042	0.00470859	0.124796	0.0158757	-0.505896	-0.866861	-0.45665	0.49933	0.328448	0.334136		ref|XP_569668.1| hypothetical protein [Cryptococcus neoformans var. neoformansJEC21] 5e-49 197
Mellp1_40840_e_gw1_86_13_1		GH79						647	1413	1603	3198		1	0.006		-1.13086	-1.16122	-1.26345	-0.557746	0.646074	-0.264318	-0.000580832	0.245371	0.125397	1.09556	1.0723	1.19347		ref|XP_568168.1| hypothetical protein CNL06480 [Cryptococcus neoformans var.neoformans JEC21] 2e-85 319
Mellp1_41984_estExt_Genewise1_C_30286								9843	3486	4212	8402		1	0.035		0.581907	1.05238	0.578575	-0.933753	-0.992678	-0.352649	-0.224634	-0.51052	-0.726219	0.445304	0.363974	0.718315		gb|EAU86791.1| hypothetical protein CC1G_09916 [Coprinopsis cinerea okayama7#130] 0.0 659
Mellp1_106932_fgenesh2_pg_20_153								36	257	215	428		1	0.019		-2.16062	-2.09322	-2.45174	-0.0704717	0.823334	1.00952	0.385762	0.452945	0.138546	1.35147	1.1375	1.47698		No hits found
Mellp1_69595_fgenesh1_pg_C_scaffold_97000013								86	92	47	93		1	0.115		0.340702	0.28695	-0.149455	0.700605	-0.0666285	0.146573	-0.39331	-0.557259	-1.17286	0.672553	-0.0275568	0.21969		No hits found
Mellp1_65843_fgenesh1_pg_C_scaffold_37000090								445	241	111	221		1	0.024		1.05693	0.906168	0.967082	-0.125883	0.266853	0.12339	-1.08146	-1.25775	-0.74763	-0.0898277	-0.0533871	0.0355166		ref|XP_001259081.1| hypothetical protein NFIA_005460 [Neosartorya fischeri NRRL 181] 3e-16 89
Mellp1_32578_e_gw1_1_287_1								866	162	357	711		1	0.108		1.00436	0.76057	1.21774	-1.17571	-0.370815	-2.7156	-0.742554	-0.361575	0.256613	0.875251	0.578824	0.672899		gb|EDR10957.1| predicted protein [Laccaria bicolor S238N-H82] 2e-62 243
Mellp1_87634_EuGene_00220051								6675	2185	5206	10350		1	0.045		0.182433	0.265337	0.55504	-2.43587	-0.768437	-0.626652	-0.34968	0.214761	0.0619541	0.888034	0.825214	1.18786		ref|XP_756728.1| hypothetical protein UM00581.1 [Ustilago maydis 521] 4e-38 163
Mellp1_28949_gw1_22_101_1								2852	1192	1553	3086		1	0.025		0.440122	0.431818	0.644914	-1.01837	-0.199267	-1.04047	-0.594983	-0.348564	-0.171969	0.635802	0.443842	0.777123		ref|XP_756838.1| hypothetical protein UM00691.1 [Ustilago maydis 521] 5e-91 336
Mellp1_76601_estExt_fgenesh1_pg_C_20542								771	117	660	1312		1	0.187		0.530214	0.30192	0.803256	-1.1949	-1.44992	-3.88984	0.307046	-0.364122	1.02134	1.38216	1.34987	1.20297		No hits found
Mellp1_63128_fgenesh1_pg_C_scaffold_18000011								785	128	543	1079		1	0.091		0.81108	0.53399	0.668671	-2.55693	-0.805091	-2.46422	-0.334676	0.163042	0.592979	1.28532	1.07491	1.03093		No hits found
454_PASA_asmbl_5949								356	99	224	445		1	0.153		0.503048	0.302274	0.83517	-0.629829	-1.851	-1.40113	-0.437822	0.45459	-0.380731	1.13679	1.03344	0.435194
Mellp1_113448_fgenesh2_pg_85_2								1731	4804	2926	5809		1	0.114		-0.901036	-1.43613	-0.645379	0.756899	-0.108756	0.78745	-0.466261	-0.509781	0.265307	0.894547	0.971883	0.391261		gb|EAU85562.1| hypothetical protein CC1G_06275 [Coprinopsis cinerea okayama7#130] 6e-10 68
Mellp1_68565_fgenesh1_pg_C_scaffold_69000041								1543	1264	9281	18421		1	0.05		-1.39469	-1.52484	-1.48974	-2.37875	0.886373	-3.77937	0.797124	1.46304	1.09671	2.17225	1.93744	2.21443		ref|XP_001208816.1| aryl-alcohol dehydrogenase [Aspergillus terreus NIH2624] e-122 442
Mellp1_76768_estExt_fgenesh1_pg_C_40180								2632	1800	1472	2922		1	0.002		0.329125	0.253313	0.344678	0.0678247	-0.260716	-0.525218	-0.578977	-0.517675	-0.491177	0.418403	0.40824	0.552177		ref|XP_001551473.1| hypothetical protein BC1G_09743 [Botryotinia fuckeliana B05.10] 4e-30 137
Mellp1_102180_fgenesh2_pg_3_52								44	87	2179	4324		1	0.276		-3.21459	-2.90351	-3.79686	-2.47245	-2.54562	-1.9419	1.36526	2.5083	3.08062	3.15121	3.3535	3.41605		ref|XP_570630.1| hypothetical protein CND03950 [Cryptococcus neoformans var.neoformans JEC21] 2e-47 193
Mellp1_116583_estExt_fgenesh2_pg_C_200078								6067	460	9099	18052		1	0.157		0.292646	0.335448	0.545314	-4.2735	-2.16444	-3.55498	1.5816	0.356553	0.989049	1.84416	1.89245	2.1557		gb|EAU90460.1| hypothetical protein CC1G_00844 [Coprinopsis cinerea okayama7#130] 2e-93 348
Mellp1_35775_e_gw1_17_24_1								1987	684	841	1668		1	0.117		0.844097	0.706978	0.72383	-0.409855	-1.15845	-0.775002	-1.03597	0.0329316	-0.444904	0.519244	0.395113	0.601991		gb|EAU84793.1| hypothetical protein CC1G_00312 [Coprinopsis cinerea okayama7#130] e-111 405
Mellp1_88658_EuGene_00280074								114	126	58	115		1	0.021		0.416508	0.129742	0.0729159	1.443	-0.469575	0.0802496	-0.599457	-0.674993	-1.04411	0.285428	0.159673	0.200613		No hits found
RHA_117454_117454								9167	122	5984	11862		1	0.026		1.8717	1.41487	1.56793	-6.00056	-1.56806	-6.26474	0.743863	1.12444	1.14032	2.04595	2.11241	1.81187
Mellp1_36584_e_gw1_22_129_1								4141	5702	8185	16206		1	0.012		-0.769403	-0.841444	-0.948858	-0.899258	0.140494	-0.416557	0.0977291	0.168325	0.123157	1.1697	1.27478	0.901332		gb|AAT91263.1| small heat shock protein [Paxillus filamentosus] 4e-21 103
Mellp1_89611_EuGene_00310072								4252	303	2216	4387		1	0.1		1.28838	1.0237	1.21834	-3.34523	-2.12279	-2.4374	0.416313	-0.261853	0.555296	1.1017	1.05432	1.50922		No hits found
Mellp1_71039_estExt_fgenesh1_kg_C_60024								15534	1020	7669	15179		1	0.023		1.21264	1.16839	1.35423	-2.66937	-1.68551	-3.69635	0.374971	0.00521694	0.300433	1.17612	1.06262	1.3966		ref|XP_001388816.1| hypothetical protein An01g03870 [Aspergillus niger] 3e-30 136
Mellp1_108235_fgenesh2_pg_28_50								364	165	163	323		1	0.122		0.328903	0.53688	0.986508	-0.928177	-0.488063	-0.16598	-1.08368	-0.265723	-0.262502	0.242965	0.323601	0.775268		ref|XP_762268.1| hypothetical protein UM06121.1 [Ustilago maydis 521] 1e-21 108
454_PASA_asmbl_7745								862	16081	15148	29974		1	0.003		-3.09346	-3.62691	-3.3853	0.611813	1.95995	-0.0153054	0.733585	0.790548	0.773621	1.83977	1.65214	1.75954
Mellp1_39376_e_gw1_52_5_1		GT39						3031	1559	2314	4576		1	0.017		0.268453	-0.0194906	0.316846	-0.763944	-0.715569	-0.831459	-0.396882	0.0174852	-0.223808	0.822252	0.679398	0.846718		ref|XP_570521.1| hypothetical protein [Cryptococcus neoformans var. neoformansJEC21] 0.0 812
Mellp1_85878_EuGene_01680001								2194	421	1229	2430		1	0.058		1.0149	0.850036	0.437959	-2.49636	-1.29486	-1.05104	-0.227482	0.239739	-0.21806	0.711523	1.23816	0.795477		No hits found
Mellp1_71402_estExt_fgenesh1_kg_C_110028					SSP			30803	234	18790	37153		1	0.032		1.61041	2.11264	1.8902	-5.31331	-4.70136	-5.4971	1.45456	0.981775	1.03762	2.17848	2.26528	1.98081		gb|ABS86210.1| hesp-417-like protein [Melampsora laricis-populina] 2e-62 240
Mellp1_94767_EuGene_00720056						MFS (Major Facilitator Superfamily)		3726	2170	2127	4202		1	0.007		0.316146	0.497084	0.248249	-1.04154	-0.032182	-0.204687	-0.416899	-0.546728	-0.401058	0.407486	0.512084	0.662045		ref|XP_759701.1| hypothetical protein UM03554.1 [Ustilago maydis 521] 6e-85 318
Mellp1_84623_EuGene_00110055								200	31	37	74		1	0.035		1.82654	1.55179	1.52683	-0.880797	-1.3677	-0.86484	-0.521388	-1.06746	-0.779313	0.33337	0.194892	0.0480805		No hits found
Mellp1_117867_estExt_fgenesh2_pg_C_510045								1102	352	605	1194		1	0.09		0.613784	0.465355	0.719959	-1.49319	0.72852	-2.38095	-0.467527	-0.57174	0.240406	0.677219	0.558365	0.909801		gb|EDR14095.1| predicted protein [Laccaria bicolor S238N-H82] e-103 381
Mellp1_88563_EuGene_00270114								79	183	84	165		1	0.135		-0.84792	-0.190775	-0.717224	-0.314447	1.55758	0.622776	-0.745397	-0.0593114	-0.722041	0.540103	0.865495	0.0111628		No hits found
Mellp1_106000_fgenesh2_pg_16_6								30	3679	48	94		1	0.115		-2.29665	-2.13339	-2.48633	4.60899	4.46573	4.8003	-1.20288	-1.80503	-1.94227	-0.591461	-0.350404	-1.06661		No hits found
Mellp1_61751_fgenesh1_pg_C_scaffold_11000086								26	121	102	201		1	0.278		-1.3387	-1.73042	-2.25926	0.56504	0.331144	0.382663	-0.579657	0.103978	1.0298	1.17497	1.51265	0.807788		No hits found
Mellp1_50132_estExt_Genewise1Plus_C_500028								1633	675	900	1774		1	0.043		0.868535	0.0852492	0.556796	0.102312	-0.965977	-1.44925	-0.023589	-0.650566	-0.393278	0.715701	0.480055	0.674006		gb|EDR03204.1| glycosyltransferase family 50 protein [Laccaria bicolor S238N-H82] 4e-72 275
Mellp1_106057_fgenesh2_pg_16_63								2648	1470	1747	3442		1	0.107		0.145501	0.160583	0.497728	-1.30881	0.397372	-0.833448	-0.748342	-0.436808	0.188065	0.632013	0.45505	0.851097		ref|XP_001606911.1| PREDICTED: hypothetical protein [Nasonia vitripennis] 1e-07 64
Mellp1_89300_EuGene_00020431		GH76						238	38	179	353		1	0.031		1.11828	0.280892	0.486229	-1.59532	-2.12507	-2.39364	0.160264	-0.00513137	0.492383	1.21521	1.03764	1.32826		ref|XP_001239061.1| hypothetical protein CIMG_10083 [Coccidioides immitis RS] 3e-25 119
Mellp1_26419_gw1_3_120_1								2204	74	318	626		1	0.089		2.68767	1.99781	2.43988	-1.86992	-2.6564	-3.01833	-0.485322	-0.806987	0.0363084	0.791738	0.40751	0.476031		ref|XP_566690.1| hypothetical protein [Cryptococcus neoformans var. neoformansJEC21] 5e-38 161
Mellp1_35511_e_gw1_15_77_1								775	39	184	362		1	0.188		1.72025	2.02024	1.88512	-2.41384	-2.37674	-2.56871	-0.842723	0.291467	-0.0473355	0.543867	0.581178	1.20723		gb|EDR00959.1| predicted protein [Laccaria bicolor S238N-H82] 4e-81 304
Mellp1_87078_EuGene_00010406								137	686	165	325		1	0.161		-1.11881	-0.346241	-1.41004	1.3757	0.364028	2.3517	-0.19723	-0.643734	-1.23263	-0.101639	0.630322	0.328572		gb|EAU80350.1| predicted protein [Coprinopsis cinerea okayama7#130] 3e-40 171
Mellp1_108480_fgenesh2_pg_29_151								1210	98	333	655		1	0.015		1.8698	1.44344	1.47122	-1.97351	-1.39464	-2.74023	-0.383806	-0.308203	-0.110472	0.877626	0.687061	0.561714		gb|EAU85929.1| predicted protein [Coprinopsis cinerea okayama7#130] 1e-38 164
Mellp1_114812_estExt_fgenesh2_pg_C_10124								3208	2118	2467	4851		1	0.021		0.28377	-0.101897	0.10478	0.0555278	-0.048026	-1.51912	-0.174324	-0.525641	-0.150905	0.82322	0.577294	0.675323		ref|XP_759786.1| hypothetical protein UM03639.1 [Ustilago maydis 521] e-135 486
Mellp1_34629_e_gw1_9_40_1				A01A				5087	272	1322	2596		1	0.033		1.40958	1.81313	2.13301	-2.13976	-2.67372	-2.50806	-0.274497	-0.0958907	-0.107875	0.520999	0.840829	1.08225		gb|EDR08438.1| aspartic peptidase A1 [Laccaria bicolor S238N-H82] 3e-93 345
Mellp1_77069_estExt_fgenesh1_pg_C_70201								19941	178	4300	8444		1	0.059		2.49891	2.43655	2.76299	-4.30304	-4.32145	-4.11186	0.559014	0.588162	-0.0886925	1.2832	1.40714	1.28908		No hits found
Mellp1_63381_fgenesh1_pg_C_scaffold_19000095								568	58	133	261		1	0.262		1.46023	1.44255	1.98326	-1.24516	-2.18057	-1.58136	-1.38309	0.187965	-0.20438	0.606971	0.630826	0.282769		No hits found
Mellp1_39801_e_gw1_60_4_1				M16C				3588	1324	1320	2590		1	0.035		0.754084	0.785271	0.974048	0.195595	-0.0342674	-1.96397	-0.746207	-0.549718	-0.517811	0.434284	0.0612176	0.607472		ref|XP_759404.1| hypothetical protein UM03257.1 [Ustilago maydis 521] 0.0 802
ycl_NewEugene_454support_Mlp0009_0141								385	38	107	210		1	0.318		2.14513	1.03258	1.35435	-1.99358	-1.72861	-1.71697	-0.121156	-0.918277	0.0376558	1.08472	1.12464	-0.300481
Mellp1_59284_fgenesh1_pg_C_scaffold_2000451								31	107	1209	2368		1	0.197		-3.24565	-3.93295	-2.86804	-2.84782	1.32919	-3.09009	1.22784	2.43688	2.20828	2.85384	3.24529	2.68324		No hits found
Mellp1_78657_estExt_fgenesh1_pg_C_370100								1034	77	446	873		1	0.081		1.32325	1.04458	1.54378	-2.8473	-0.802646	-3.70509	0.0748845	0.062547	0.130233	1.29676	0.543385	1.33561		ref|XP_001556423.1| hypothetical protein BC1G_05192 [Botryotinia fuckeliana B05.10] 1e-05 55
Mellp1_89633_EuGene_00310094								106	2338	419	819		1	0.099		-2.06847	-2.64778	-2.32587	1.90242	1.90381	2.53642	0.193893	-0.596294	-0.698636	0.579554	0.557289	0.663689		No hits found
Mellp1_72155_estExt_fgenesh1_kg_C_240042								11206	5671	5888	11511		1	0.018		0.6225	0.470023	0.31174	-0.507741	-0.728109	-0.308033	-0.672199	-0.241944	-0.466732	0.56356	0.411671	0.545263		No hits found
Mellp1_46108_estExt_Genewise1_C_930026								15108	13162	13472	26332		1	0.008		0.23279	-0.412031	-0.148642	0.101164	-0.425837	-0.600033	-0.424122	-0.285039	-0.114866	0.670595	0.689198	0.716823		ref|XP_001730619.1| hypothetical protein MGL_2415 [Malassezia globosa CBS 7966] e-144 515
Mellp1_116159_estExt_fgenesh2_pg_C_130198								2391	953	1347	2630		1	0.052		0.417788	0.232389	0.862462	-0.409372	-0.243697	-1.81431	-0.677888	-0.134359	-0.159456	0.639671	0.446351	0.840419		ref|XP_757308.1| hypothetical protein UM01161.1 [Ustilago maydis 521] 1e-24 118
Mellp1_22327_gw1_33_2_1								477	40	115	224		1	0.141		1.7379	1.47632	1.82567	-1.49965	-1.8441	-2.3449	-0.991951	-0.186366	0.0543725	0.815567	0.405654	0.55149		ref|XP_756429.1| hypothetical protein UM00282.1 [Ustilago maydis 521] 0.0 1083
Mellp1_103411_fgenesh2_pg_6_70								52	109	61	118		1	0.076		-0.635265	-0.415096	-0.787873	0.394041	0.0648076	0.87332	0.0203016	-0.687639	-0.526885	0.648531	0.315488	0.736269		No hits found
Mellp1_58338_fgenesh1_pg_C_scaffold_1000057					SSP			79	159	50	97		1	0.018		-0.0825581	0.149288	-0.554334	1.30739	0.334648	0.905859	-0.631151	-0.771511	-1.07022	0.119684	0.172474	0.120423		No hits found
Mellp1_38363_e_gw1_39_42_1								122	697	1552	3022		1	0.137		-2.84802	-2.67571	-2.59776	-0.714112	0.844877	-0.692187	0.419364	1.35263	1.12703	1.69732	1.81584	2.27074		ref|XP_001730890.1| hypothetical protein MGL_1889 [Malassezia globosa CBS 7966] 3e-21 103
Mellp1_88546_EuGene_00270097								373	23	114	223		1	0.148		1.69154	1.06778	2.0832	-2.35761	-2.16971	-2.64374	0.290444	-0.674441	0.107036	1.18538	0.845193	0.57492		gb|EDR14563.1| receptor-activated Ca2+-permeable cation channel [Laccaria bicolorS238N-H82] 2e-10 67
Mellp1_51063_estExt_Genewise1Plus_C_930014								2048	2153	1812	3526		1	0.01		0.193974	-0.403079	-0.29997	0.826947	0.401131	-1.52109	-0.310918	-0.435475	-0.292588	0.72925	0.433909	0.677906		gb|EDR07385.1| predicted protein [Laccaria bicolor S238N-H82] 1e-97 360
Mellp1_84419_EuGene_00100182								20596	4028	7993	15542		1	0.028		0.993642	0.84147	1.25928	-1.49563	-1.6627	-0.809582	-0.209136	-0.178846	-0.614423	0.561919	0.540508	0.773498		gb|EAU86921.1| hypothetical protein CC1G_13081 [Coprinopsis cinerea okayama7#130] 3e-69 266
Mellp1_112276_fgenesh2_pg_63_69								370	193	230	448		1	0.01		0.187519	0.308037	0.511136	-0.291365	-0.422591	-1.08636	-0.515761	-0.344295	-0.181371	0.551012	0.609036	0.675005		No hits found
Mellp1_116607_estExt_fgenesh2_pg_C_200151								7037	4464	4711	9153		1	0.009		0.528168	0.0613546	0.0527058	-0.174823	-0.665686	-0.487332	-0.430427	-0.260863	-0.403169	0.445415	0.739018	0.595639		ref|XP_756419.1| hypothetical protein UM00272.1 [Ustilago maydis 521] 2e-51 207
Mellp1_101816_fgenesh2_pg_2_295					SSP			34	1973	214	415		1	0.168		-3.37971	-2.51071	-3.22004	2.83258	2.63499	3.02536	-0.893386	-0.570971	0.336093	0.612539	0.551952	0.581297		No hits found
Mellp1_113614_fgenesh2_pg_89_11								645	106	325	631		1	0.147		0.791759	0.901942	1.03088	-2.88866	-0.182557	-2.0308	-0.240295	-0.356302	0.349295	0.662795	0.563519	1.39842		gb|EDR03331.1| predicted protein [Laccaria bicolor S238N-H82] 1e-19 102
Mellp1_115194_estExt_fgenesh2_pg_C_30101		CBM48						3806	1163	2854	5539		1	0.065		0.41255	0.291448	0.484014	-1.478	-1.17177	-1.29264	-0.479045	0.19329	0.227866	0.983972	0.933489	0.894821		ref|XP_756815.1| hypothetical protein UM00668.1 [Ustilago maydis 521] 5e-35 152
Mellp1_109073_fgenesh2_pg_34_32								1147	331	790	1533		1	0.064		0.551619	0.441414	0.441134	-1.30456	-0.977311	-1.66281	-0.0291079	0.222747	-0.373411	0.770838	0.720583	1.19886		No hits found
Mellp1_79846_estExt_fgenesh1_pg_C_2020002								1164	610	378	733		1	0.1		0.89538	0.515317	1.0038	2.07218	0.765985	-3.2162	-0.513961	-1.35836	-0.578319	0.2262	-0.0113989	0.199377		ref|XP_001729345.1| hypothetical protein MGL_3380 [Malassezia globosa CBS 7966] 4e-49 199
Mellp1_77585_estExt_fgenesh1_pg_C_150090								54	33	52	100		1	0.022		-0.342931	-0.133823	0.405874	-0.910339	-0.430955	-0.924395	-0.0441841	-0.305137	0.087856	1.01348	0.846464	0.738091		No hits found
Mellp1_111126_fgenesh2_pg_50_82								3693	44	1742	3372		1	0.021		2.06845	1.51575	2.11445	-4.63546	-4.50294	-4.31252	0.971653	0.611793	0.863866	1.92053	1.61979	1.76463		No hits found
Mellp1_71647_estExt_fgenesh1_kg_C_140045								9344	6731	8364	16181		1	0.017		-0.129366	-0.0872484	0.0973174	-0.469665	-0.15472	-0.914429	-0.0683998	-0.265019	-0.265678	0.786878	0.548741	0.92159		No hits found
Mellp1_66560_fgenesh1_pg_C_scaffold_44000038								1583	1028	835	1616		1	0.028		0.528945	0.446969	0.160745	0.444884	0.364892	-1.54099	-0.736913	-0.369485	-0.52407	0.630751	0.251969	0.342301		gb|EDR14283.1| predicted protein [Laccaria bicolor S238N-H82] 3e-67 259
Mellp1_106450_fgenesh2_pg_18_18								281	90	140	271		0.9	0.117		0.511742	0.433566	1.08852	-1.27455	-0.033333	-1.60749	-0.301911	-0.218062	-0.46375	0.753985	1.05207	0.0592218		No hits found
Mellp1_87041_EuGene_00010369								10852	10708	14822	28627		0.9	0.013		-0.436334	-0.554834	-0.381182	-0.992254	0.198443	-0.636524	-0.156474	-0.0586719	0.192011	0.983547	0.993428	0.848844		No hits found
Mellp1_65591_fgenesh1_pg_C_scaffold_35000099								8695	1304	2602	5025		0.9	0.018		1.28912	1.24616	1.41588	-1.18369	-1.52457	-1.55078	-0.665242	-0.231641	-0.37296	0.469166	0.543933	0.564628		ref|XP_759175.1| hypothetical protein UM03028.1 [Ustilago maydis 521] 2e-51 207
Mellp1_72195_estExt_fgenesh1_kg_C_250027						YAT (Yeast Amino Acid Transporter)		18839	21579	17602	33961		0.9	0.013		-0.367122	-0.373061	0.0291253	-0.189266	0.108642	-0.0426486	-0.414536	-0.257241	-0.333336	0.746997	0.403307	0.68914		gb|EDR15065.1| amino acid permease [Laccaria bicolor S238N-H82] e-138 495
Mellp1_60157_fgenesh1_pg_C_scaffold_5000060								1329	590	762	1470		0.9	0.123		0.459637	0.221386	0.690337	-0.163633	-0.274344	-1.70341	-0.863698	-0.162152	-0.0112678	0.738686	0.788889	0.279573		No hits found
Mellp1_22895_gw1_5_20_1		GT20						2155	1522	910	1755		0.9	0.096		0.566498	0.435624	0.528802	0.632935	0.841557	-1.44925	-1.17421	-0.501799	-0.522641	0.179416	-0.0454213	0.508487		ref|XP_759392.1| hypothetical protein UM03245.1 [Ustilago maydis 521] 0.0 726
Mellp1_48761_estExt_Genewise1Plus_C_230094								1306	1721	651	1255		0.9	0.036		0.20039	0.163415	0.134107	-0.0512351	1.21325	0.529425	-0.652592	-1.1771	-0.684209	0.0325665	0.128953	0.163031		gb|EDR11315.1| NADPH-dependent glutamate synthase [Laccaria bicolor S238N-H82] 0.0 3041
Mellp1_109107_fgenesh2_pg_34_66								363	68	291	560		0.9	0.136		0.806883	0.164529	0.616979	-2.80264	-0.011887	-2.86923	-0.416564	0.533314	0.511906	1.19429	0.993684	1.27874		gb|EDR10118.1| predicted protein [Laccaria bicolor S238N-H82] 1e-23 115
Mellp1_53476_fgenesh1_pm_C_scaffold_45000001								4555	177	2423	4667		0.9	0.024		1.49204	1.31884	1.35984	-3.66992	-0.943078	-5.27327	0.640656	0.257711	0.541165	1.59971	1.37593	1.30037		ref|XP_776621.1| hypothetical protein CNBC1140 [Cryptococcus neoformans var.neoformans B-3501A] 3e-56 221
Mellp1_91584_EuGene_00440001								260	55	151	291		0.9	0.271		0.909646	0.316272	0.922921	-1.01733	-1.17524	-2.38198	0.274984	-0.980179	0.499861	1.16376	0.769436	0.697847		gb|EAU85653.1| hypothetical protein CC1G_10925 [Coprinopsis cinerea okayama7#130] 2e-33 145
Mellp1_65585_fgenesh1_pg_C_scaffold_35000093								14337	6054	7094	13661		0.9	0.009		0.459251	0.535177	0.752001	-0.920268	-0.489568	-0.574857	-0.396725	-0.308324	-0.59397	0.497698	0.591337	0.448246		gb|EAU93167.1| predicted protein [Coprinopsis cinerea okayama7#130] 3e-08 62
Mellp1_38203_e_gw1_37_76_1								790	179	434	835		0.9	0.148		0.835703	0.510185	0.851898	-0.581692	-0.356074	-3.29738	0.124312	-0.708333	0.185088	1.11251	0.831369	0.492417		ref|XP_757567.1| hypothetical protein UM01420.1 [Ustilago maydis 521] 3e-44 181
Mellp1_32253_e_gw1_1_527_1								1983	375	667	1283		0.9	0.314		1.5815	0.775469	1.09499	0.564034	-1.18123	-3.13898	0.169794	-1.23995	-0.194056	1.11384	0.475011	-0.0204231		gb|EDR05989.1| predicted protein [Laccaria bicolor S238N-H82] 9e-19 95
Mellp1_85909_EuGene_00160022								92	128	50	96		0.9	0.004		-0.426113	0.306542	0.37934	0.979937	-0.535224	1.25733	-0.899531	-0.691811	-0.804993	0.167433	0.101201	0.165886		ref|XP_566999.1| mitotic chromosome condensation-related protein [Cryptococcusneoformans var. neoformans JEC21] 3e-15 84
ycl_NewEugene_454support_Mlp0029_0031								1283	623	414	797		0.9	0.11		0.964441	0.843989	0.71149	0.0888112	-0.50024	-0.197187	-0.402366	-0.869526	-1.09909	0.332817	0.38552	-0.258654
Mellp1_50297_estExt_Genewise1Plus_C_550003								18055	11162	7966	15305		0.9	0.008		0.64373	0.458872	0.481776	-0.123479	-0.164228	-0.209039	-0.705953	-0.537888	-0.713051	0.32334	0.152461	0.393458		ref|XP_762166.1| hypothetical protein UM06019.1 [Ustilago maydis 521] 2e-54 216
Mellp1_73093_estExt_fgenesh1_kg_C_530007								163	3968	12070	23188		0.9	0.098		-4.35878	-4.58979	-4.52339	-0.296293	0.205276	0.430125	1.18698	1.92845	2.03798	2.78706	2.58302	2.60936		ref|XP_776509.1| hypothetical protein CNBC4350 [Cryptococcus neoformans var.neoformans B-3501A] 1e-88 330
Mellp1_56116_fgenesh1_kg_C_scaffold_18000034								4946	1120	4411	8475		0.9	0.01		0.489609	0.450288	0.208295	-1.57873	-1.07342	-2.62868	0.227389	0.108508	0.317579	1.1478	1.3034	1.02797		ref|XP_001729380.1| hypothetical protein MGL_3415 [Malassezia globosa CBS 7966] 1e-50 202
Mellp1_105641_fgenesh2_pg_14_140								851	343	248	476		0.9	0.013		1.04166	0.949608	0.951537	0.143439	-0.0454471	-1.08236	-0.896844	-0.887589	-0.604457	0.0968244	0.0682938	0.265334		No hits found
Mellp1_58348_fgenesh1_pg_C_scaffold_1000067								239	82	135	258		0.9	0.047		0.641679	-0.231418	1.28218	-0.605813	-0.374636	-1.95392	-0.276851	-0.532051	0.020976	0.836473	0.732036	0.461346		gb|EDR13717.1| predicted protein [Laccaria bicolor S238N-H82] 3e-18 94
Mellp1_113241_fgenesh2_pg_80_30								456	675	213	408		0.9	0.048		-0.0866992	0.408591	0.200469	0.768214	0.49707	0.949641	-0.766151	-0.712552	-1.29812	-0.104814	0.100842	0.0435146		No hits found
Mellp1_115339_estExt_fgenesh2_pg_C_40138								15305	5341	14991	28708		0.9	0.03		0.0494318	0.201038	0.230525	-1.24616	-1.51842	-1.31105	0.362304	0.172212	-0.143256	1.15021	0.944194	1.10897		ref|XP_001557823.1| hypothetical protein BC1G_03920 [Botryotinia fuckeliana B05.10] 1e-81 306
Mellp1_84903_EuGene_00120037								3272	704	1694	3243		0.9	0.216		0.852087	0.663496	0.868812	-1.51419	-1.03933	-1.71394	-0.961599	0.209785	0.287904	0.828694	0.597424	0.920859		gb|EAU90587.1| hypothetical protein CC1G_00971 [Coprinopsis cinerea okayama7#130] 1e-94 351
Mellp1_70480_estExt_fgenesh1_kg_C_10120								265	1029	2262	4331		0.9	0.129		-2.2316	-2.21758	-2.3606	-0.0165697	-0.354874	-0.568238	0.971591	0.69516	0.802556	2.02134	2.10089	1.15792		No hits found
Mellp1_87559_EuGene_00210130								97	368	87	167		0.9	0.042		-1.25442	-0.150337	-0.497859	0.953212	0.588942	2.30713	-1.06177	-0.684489	-0.63214	0.375067	0.113008	-0.0563471		No hits found
Mellp1_71838_estExt_fgenesh1_kg_C_170027								1440	68	225	431		0.9	0.04		2.41371	2.07301	2.12897	-2.39303	-2.0148	-2.18176	-0.280149	-0.661355	-0.476075	0.632009	0.581994	0.177482		No hits found
Mellp1_40249_e_gw1_69_49_1					SSP			42	554	1336	2556		0.9	0.472		-3.3391	-3.77956	-3.85314	-0.633237	3.45719	-2.64385	0.0305843	2.45986	1.50103	2.36456	2.70913	1.72651		gb|ABB96274.1| hesp-570 [Melampsora lini] 1e-66 255
Mellp1_117197_estExt_fgenesh2_pg_C_320100				C19				2749	1887	1784	3412		0.9	0.079		0.176149	0.17714	0.288424	-1.45577	0.577503	-0.108836	-0.453929	-0.685883	-0.0910707	0.38861	0.314838	0.872818		ref|XP_570481.1| hypothetical protein [Cryptococcus neoformans var. neoformans JEC21] 0.0 687
Mellp1_112216_fgenesh2_pg_63_9								2453	1303	1371	2621		0.9	0.117		0.215819	0.559536	0.46703	-0.620318	-0.421498	-0.455084	-0.919993	0.0629354	-0.418152	0.507608	0.35787	0.664247		ref|XP_761160.1| hypothetical protein UM05013.1 [Ustilago maydis 521] 4e-96 356
Mellp1_74498_estExt_fgenesh1_pm_C_110023								1570	260	420	803		0.9	0.14		1.18903	1.43096	1.47909	-1.59134	-1.00949	-1.08974	-0.213184	-1.15168	-0.241824	0.335487	0.605336	0.257355		No hits found
Mellp1_115294_estExt_fgenesh2_pg_C_30429								2252	983	1557	2976		0.9	0.088		0.223107	0.367283	0.40501	-1.61716	-0.407273	-0.569666	-0.351439	-0.520831	0.269574	0.576034	0.721636	0.90373		ref|XP_760615.1| hypothetical protein UM04468.1 [Ustilago maydis 521] e-105 388
Mellp1_60030_fgenesh1_pg_C_scaffold_4000251								142	96	93	177		0.9	0.095		0.468579	0.0517975	0.131055	-0.195874	-0.675315	-0.159384	-0.934433	-0.138869	-0.139142	0.506367	0.615186	0.470034		No hits found
Mellp1_73672_estExt_fgenesh1_kg_C_1010001								10400	78	2925	5590		0.9	0.027		2.44786	2.21376	2.67034	-5.86627	-1.73164	-6.22095	0.86337	0.51147	0.467063	1.61325	1.3811	1.65064		ref|NP_013219.1| Acyl-protein thioesterase responsible for depalmitoylation ofGpa1p; green fluorescent protein (GFP)-fusion proteinlocalizes to both the cytoplasm and nucleus and isinduced in response to the DNA-damaging agent MMS;Ylr118cp [Saccharomyces
Mellp1_87489_EuGene_00210060								313	21	315	601		0.9	0.091		0.608481	0.510121	1.08286	-3.08478	-2.99341	-3.37141	0.552284	1.05242	0.618911	1.71907	2.01599	1.28945		No hits found
ycl_NewEugene_Mlp0029_0265					SSP			3131	2699	1720	3284		0.9	0.07		0.180656	0.507097	0.0692269	0.759751	-0.192147	-0.452765	-0.605961	-0.428751	-0.800754	0.520071	0.536214	-0.0926358
Mellp1_71890_estExt_fgenesh1_kg_C_180027								13383	37	4167	7950		0.9	0.017		2.73501	2.53801	2.92228	-6.19237	-4.75775	-6.33239	1.18358	1.04352	0.918761	2.06947	1.78381	2.08807		No hits found
Mellp1_94825_EuGene_00730038								2187	2264	1465	2794		0.9	0.036		-0.122865	0.127568	0.127302	-0.0912672	0.239204	0.133087	-0.532121	-0.688762	-0.38259	0.311967	0.193629	0.684848		No hits found
Mellp1_36951_e_gw1_25_46_1								7572	6457	6313	12022		0.9	0.003		0.179324	-0.0182878	-0.292259	-0.301761	-0.333284	-0.185386	-0.311061	-0.233898	-0.373309	0.601196	0.570165	0.698558		ref|XP_001637196.1| predicted protein [Nematostella vectensis] 9e-45 183
Mellp1_103389_fgenesh2_pg_6_48								1073	575	629	1197		0.9	0.119		0.377003	0.380291	0.37692	-1.1617	-0.399114	-0.00328643	-0.809044	0.120034	-0.488731	0.719577	0.575657	0.312395		No hits found
Mellp1_95969_EuGene_00080193								1100	72	240	457		0.9	0.13		1.73875	1.4233	2.38092	-2.73319	-1.06896	-2.44067	0.174539	-0.751483	-0.464763	0.284338	0.703303	0.753913		No hits found
Mellp1_108880_fgenesh2_pg_32_102								221	288	164	311		0.9	0.03		0.0705286	-0.29928	-0.0961414	0.220701	0.183702	0.403053	-0.509765	-0.645743	-0.476769	0.434867	0.611087	0.103759		No hits found
Mellp1_42736_estExt_Genewise1_C_100050								2234	803	909	1727		0.9	0.087		0.844215	0.786128	0.728743	0.681836	-1.25082	-1.49937	-0.959816	-0.117295	-0.458351	0.321493	0.553286	0.369952		ref|XP_761329.1| hypothetical protein UM05182.1 [Ustilago maydis 521] 8e-24 112
Mellp1_109741_fgenesh2_pg_38_125								121	175	50	95		0.9	0.081		0.445643	0.273957	0.081383	1.09527	0.372114	0.946875	-1.05088	-0.599882	-1.34666	-0.169664	-0.209099	0.160936		No hits found
Mellp1_111430_fgenesh2_pg_53_83		GH18						342	176	151	287		0.9	0.09		0.951726	0.5644	0.273072	-0.46973	-0.963983	0.342532	-0.263379	-0.393958	-1.07903	0.249015	0.352694	0.436641		gb|AAP42832.1| chitinase [Puccinia triticina] e-111 405
Mellp1_113228_fgenesh2_pg_80_17								432	22	52	99		0.9	0.044		2.66069	1.8667	2.56506	-2.02878	-2.0961	-1.61109	-0.674064	-0.919611	-0.47148	0.499245	0.0622149	0.147218		No hits found
Mellp1_78862_estExt_fgenesh1_pg_C_440088								3720	2725	2691	5107		0.9	0.047		0.126396	0.144763	0.0727884	-0.311094	0.333483	-1.02494	-0.697966	-0.0395515	-0.31973	0.586202	0.529867	0.599786		gb|EAU85946.1| hypothetical protein CC1G_02969 [Coprinopsis cinerea okayama7#130] e-166 590
Mellp1_74707_estExt_fgenesh1_pm_C_150038								14325	4031	8481	16096		0.9	0.007		0.494923	0.557195	0.760884	-1.73475	-1.08414	-0.855688	-0.0685585	-0.0971946	-0.289988	0.869622	0.713167	0.734521		emb|CAA59379.1| gamma-glutamylcysteine synthetase [Schizosaccharomyces pombe] e-156 556
Mellp1_87401_EuGene_00200131								591	91	307	583		0.9	0.053		1.22025	0.759124	0.775041	-1.61126	-0.518056	-3.23383	-0.363861	0.145943	0.136434	0.985636	0.667371	1.03721		gb|EAU92375.1| predicted protein [Coprinopsis cinerea okayama7#130] 5e-31 138
Mellp1_87953_EuGene_00240010								126	148	90	171		0.9	0.045		-0.386153	0.760785	-0.523123	-0.331822	0.67203	0.220646	-0.405831	-0.892275	-0.293859	0.319697	0.401997	0.457908		No hits found
Mellp1_36193_e_gw1_19_57_1								607	235	310	588		0.9	0.137		0.737321	0.299918	0.749954	0.520756	-0.55752	-2.27638	-0.916705	-0.165147	-0.040808	0.84292	0.281076	0.52462		gb|EDR02364.1| predicted protein [Laccaria bicolor S238N-H82] 5e-98 360
Mellp1_115846_estExt_fgenesh2_pg_C_90237				A01A				5159	436	803	1521		0.9	0.041		2.1222	1.81267	2.07404	-2.11205	-0.942567	-1.63278	-0.625389	-0.628401	-0.790537	0.159604	-0.00822311	0.571444		gb|EAU90216.1| hypothetical protein CC1G_05754 [Coprinopsis cinerea okayama7#130] 4e-77 292
Mellp1_88052_EuGene_00240109								1349	56	347	658		0.9	0.048		2.30371	1.82985	1.55394	-1.85853	-2.3698	-3.85162	0.0479659	-0.214761	-0.0199998	0.955246	0.518453	1.10555		No hits found
Mellp1_32280_e_gw1_1_423_1								90	203	88	167		0.9	0.098		-0.431359	-0.741134	-0.358192	0.26125	0.684403	1.04525	-0.0527877	-0.633402	-0.92665	0.377245	0.525326	0.250049		ref|NP_985769.1| AFR222Wp [Ashbya gossypii ATCC 10895] 2e-37 157
Mellp1_72857_estExt_fgenesh1_kg_C_450005								4862	2062	2551	4831		0.9	0.032		0.697017	0.422449	0.513722	-0.0416885	-0.698211	-1.34033	-0.523742	-0.349293	-0.28491	0.601038	0.747668	0.256278		gb|EAU93444.1| hypothetical protein CC1G_04423 [Coprinopsis cinerea okayama7#130] 4e-63 244
Mellp1_105081_fgenesh2_pg_12_40								77	36	891	1687		0.9	0.117		-0.667129	-2.21951	-2.28833	-2.57762	-3.50713	-2.38617	2.35712	1.56461	1.5202	2.85493	2.83035	2.51868		ref|XP_001729393.1| hypothetical protein MGL_3428 [Malassezia globosa CBS 7966] 7e-12 73
Mellp1_90772_EuGene_00030041								56	71	51	96		0.9	0.045		-0.272741	0.321748	-0.766726	0.322235	-0.506807	0.481659	-0.231994	-0.705088	-0.233577	0.477356	0.730223	0.383712		No hits found
Mellp1_79652_estExt_fgenesh1_pg_C_820041								5609	2082	4226	7997		0.9	0.011		-0.00298265	0.40246	0.595845	-1.79053	-0.675488	-0.828868	-0.201243	0.0428009	-0.0720236	0.737586	0.807449	0.984992		ref|XP_757425.1| hypothetical protein UM01278.1 [Ustilago maydis 521] 7e-09 66
Mellp1_35944_e_gw1_17_44_1		GH15						3667	129	2418	4572		0.9	0.034		1.17633	1.39052	1.26919	-4.22048	-2.88994	-3.54839	0.550786	1.00358	0.478483	1.60611	1.58354	1.60027		ref|NP_595908.1| glucan-alpha-1,4-glucosidase [Schizosaccharomyces pombe 972h-] 1e-66 258
Mellp1_110257_fgenesh2_pg_42_118								858	275	564	1067		0.9	0.021		0.745419	0.303613	0.400387	-1.53168	-0.554328	-1.38738	0.100323	-0.225672	-0.241196	0.797298	0.667951	0.925268		gb|EAU88607.1| hypothetical protein CC1G_04313 [Coprinopsis cinerea okayama7#130] 3e-40 169
Mellp1_115017_estExt_fgenesh2_pg_C_20090								2360	1735	2479	4682		0.9	0.096		-0.305172	-0.23062	0.0745073	-0.504305	-0.296827	-0.992032	0.000129973	-0.575549	0.326511	0.826677	0.795149	0.881531		ref|XP_759274.1| hypothetical protein UM03127.1 [Ustilago maydis 521] 1e-21 109
Mellp1_94773_EuGene_00720062								56	946	178	335		0.9	0.12		-2.26108	-2.09206	-1.90933	1.83332	1.59335	2.5684	-0.815141	-0.491241	0.0663305	0.419503	0.303732	0.784224		ref|XP_001803285.1| hypothetical protein SNOG_13071 [Phaeosphaeria nodorum SN15] 2e-34 150
Mellp1_23849_gw1_52_11_1								118	23	82	155		0.9	0.159		1.18292	-0.501026	1.19231	-1.34812	-1.99153	-1.93279	-0.423573	0.180503	0.569998	1.3305	1.03805	0.702751		gb|ABI58272.1| laccase [Cryptococcus neoformans var. grubii] e-108 397
Mellp1_109283_fgenesh2_pg_35_108								973	114	54	101		0.9	0.136		2.45907	2.69123	2.74503	-0.52047	-1.24333	0.385555	-1.95659	-1.57528	-1.09837	-0.913901	-0.265618	-0.707324		No hits found
Mellp1_114882_estExt_fgenesh2_pg_C_10291								4709	4222	3483	6564		0.9	0.021		0.0905407	0.0833678	-0.0883788	-0.161086	0.0493222	-0.275817	-0.483764	-0.2264	-0.510369	0.566031	0.319223	0.63733		gb|EAU91570.1| hypothetical protein CC1G_02059 [Coprinopsis cinerea okayama7#130] e-144 515
Mellp1_63032_fgenesh1_pg_C_scaffold_17000123					SSP			282	140	43	81		0.9	0.177		1.27771	1.27313	1.58121	1.10643	-0.835686	0.831442	-1.55846	-0.636676	-1.79321	-0.3717	-0.301994	-0.572205		No hits found
Mellp1_76702_estExt_fgenesh1_pg_C_30329								2261	1301	1473	2774		0.9	0.107		0.0679674	0.274762	0.498045	-1.14573	-0.871367	0.464868	-0.778733	-0.077519	-0.158075	0.254475	0.653833	0.817469		No hits found
Mellp1_112869_fgenesh2_pg_73_11								715	400	423	797		0.9	0.149		0.45453	-0.0758309	0.701049	0.0541898	-0.451988	-1.03648	-0.403376	-0.962945	0.174361	0.522476	0.459554	0.564462		ref|XP_569100.1| hypothetical protein [Cryptococcus neoformans var. neoformansJEC21] 6e-15 87
Mellp1_118511_estExt_fgenesh2_pg_C_850013								11968	1474	3904	7350		0.9	0.024		1.40387	0.956848	1.64492	-1.00442	-1.62793	-2.42548	-0.152124	-0.483483	-0.207307	0.465709	0.633131	0.796268		tpg|DAA04934.1| TPA_inf: Fer8 [Ustilago maydis 521] 2e-55 220
Mellp1_77012_estExt_fgenesh1_pg_C_70066								6691	1601	2554	4807		0.9	0.022		1.3576	0.686109	0.903829	-0.854733	-0.484219	-1.90402	-0.216967	-0.619879	-0.383898	0.619217	0.513218	0.383741		ref|XP_568900.1| sphingosine hydroxylase [Cryptococcus neoformans var. neoformansJEC21] 3e-90 335
Mellp1_106603_fgenesh2_pg_18_171								91	248	109	206		0.9	0.089		-1.0491	-0.71034	-0.412271	0.769887	0.127503	1.27911	-0.85848	-0.0174973	-0.494251	0.595459	0.40564	0.364338		No hits found
Mellp1_88358_EuGene_00260044								820	34	75	141		0.9	0.299		2.59976	2.61904	2.70906	-1.72026	-2.36263	-1.74792	-0.107493	-1.70125	-0.606248	0.306435	0.225112	-0.213599		No hits found
Mellp1_90445_EuGene_00370098								8161	2245	3247	6096		0.9	0.008		1.3984	0.539927	0.771272	-0.687368	-0.697048	-1.49221	-0.510117	-0.464222	-0.305382	0.597934	0.400236	0.448582		gb|EAU90234.1| hypothetical protein CC1G_11558 [Coprinopsis cinerea okayama7#130] 5e-77 291
Mellp1_95325_EuGene_00070230								1625	556	986	1850		0.9	0.045		0.553649	0.265898	0.739799	-1.07316	-1.40126	-0.605687	-0.419659	-0.158649	-0.023107	0.63346	0.503919	0.984802		gb|EDR15562.1| predicted protein [Laccaria bicolor S238N-H82] e-120 436
Mellp1_78424_estExt_fgenesh1_pg_C_310130								2368	2889	2345	4395		0.9	0.009		-0.266656	-0.406228	-0.201521	-0.520593	0.382768	0.125134	-0.181466	-0.297372	-0.437147	0.652227	0.498746	0.652106		No hits found
Mellp1_110150_fgenesh2_pg_42_11								1893	237	845	1584		0.9	0.015		1.20656	1.16188	0.944313	-1.73944	-1.8856	-2.05509	0.00271991	0.0835382	-0.26174	0.758761	0.910755	0.873347		ref|XP_777287.1| hypothetical protein CNBB2720 [Cryptococcus neoformans var.neoformans B-3501A] 2e-31 140
Mellp1_58758_fgenesh1_pg_C_scaffold_1000477								200	100	105	197		0.9	0.099		0.704131	0.212947	0.546846	-1.06889	-0.611149	0.13468	-0.274001	-0.376656	-0.666987	0.401477	0.0888357	0.908768		No hits found
Mellp1_79675_estExt_fgenesh1_pg_C_850017					SSP			765	445	586	1098		0.9	0.054		0.100794	0.0210834	0.36473	-1.05109	0.915317	-1.72958	-0.0630193	-0.506747	-0.0991905	0.701919	0.428619	0.91717		No hits found
Mellp1_46179_estExt_Genewise1_C_1100003						MIT (CorA Metal Ion Transporter)		988	207	328	614		0.9	0.082		1.23365	0.860704	1.30468	-0.104713	-0.371389	-2.88736	-0.633431	-0.60932	-0.13332	0.558414	0.0930566	0.689031		ref|XP_571831.1| hypothetical protein CNG00910 [Cryptococcus neoformans var.neoformans JEC21] e-149 532
Mellp1_70688_estExt_fgenesh1_kg_C_20142								1061	2272	1406	2631		0.9	0.006		-0.864874	-0.564594	-0.682896	0.167911	0.387826	0.629732	-0.316859	-0.331429	-0.244308	0.592527	0.738579	0.488385		No hits found
Mellp1_107818_fgenesh2_pg_25_119								1324	418	752	1406		0.9	0.063		0.72066	0.323753	0.749646	-0.472414	-1.2549	-1.46688	-0.318785	-0.389598	0.052813	1.00589	0.604103	0.445709		gb|EDR01920.1| predicted protein [Laccaria bicolor S238N-H82] 9e-08 60
Mellp1_90862_EuGene_00030131								1145	2984	3731	6979		0.9	0.299		-1.49102	-1.17741	-1.60231	-0.363203	0.694847	-0.456357	0.917486	0.528805	-0.603631	1.21968	1.49211	0.841004		No hits found
Mellp1_76089_estExt_fgenesh1_pm_C_880004								14182	27	2080	3889		0.9	0.099		3.4449	3.13624	3.68035	-5.4847	-5.45559	-5.93674	1.12165	0.298731	0.533007	1.50156	1.40793	1.75266		No hits found
Mellp1_107549_fgenesh2_pg_24_42								1285	519	1026	1917		0.9	0.04		0.161523	0.0969478	0.534329	-2.01342	-0.50224	-0.616288	-0.201175	0.24136	-0.224407	0.684141	0.984227	0.855004		ref|XP_757692.1| hypothetical protein UM01545.1 [Ustilago maydis 521] 9e-94 348
Mellp1_25025_gw1_25_40_1								481	124	144	269		0.9	0.018		1.38762	1.04835	0.972404	-0.725925	-0.938909	-0.812927	-0.599857	-0.586609	-0.632604	0.423879	0.0501828	0.414395		gb|EDR00124.1| glucooligosaccharide oxidase [Laccaria bicolor S238N-H82] 6e-92 341
Mellp1_116070_estExt_fgenesh2_pg_C_120139						MIT (CorA Metal Ion Transporter)		1919	1250	1477	2758		0.9	0.014		0.0931446	-0.162288	0.423931	-1.08105	0.386783	-0.806381	-0.349434	-0.329461	-0.100408	0.545579	0.580297	0.799286		ref|XP_001218269.1| conserved hypothetical protein [Aspergillus terreus NIH2624] 2e-26 125
Mellp1_74556_estExt_fgenesh1_pm_C_120025								750	93	456	852		0.9	0.125		1.11541	0.633723	0.91071	-2.2463	-1.44599	-2.68705	-0.251699	0.17198	0.587801	1.4045	0.853812	0.953109		gb|EAU90576.1| conserved hypothetical protein [Coprinopsis cinerea okayama7#130] 7e-24 115
Mellp1_66640_fgenesh1_pg_C_scaffold_45000012								419	254	116	216		0.9	0.116		0.790291	0.997698	0.861089	-0.0708051	-0.00162149	0.554605	-0.640882	-0.888648	-1.38702	0.290843	-0.220939	-0.284614		ref|XP_001546563.1| hypothetical protein BC1G_14912 [Botryotinia fuckeliana B05.10] 3e-06 53
Mellp1_40372_e_gw1_73_39_1								576	120	257	480		0.9	0.028		0.736766	0.900306	1.13189	-1.35042	-0.753529	-1.91328	-0.358757	-0.397047	0.0308729	0.539345	0.728086	0.705762		ref|NP_595616.1| cyclin-dependent protein kinase Cdk9 (PMID 12475973)[Schizosaccharomyces pombe 972h-] 2e-74 281
Mellp1_73670_estExt_fgenesh1_kg_C_990002						MFS (Major Facilitator Superfamily)		35562	4273	23887	44527		0.9	0.053		0.949718	0.868257	0.662019	-2.6592	-2.03698	-1.9946	0.434604	0.0574705	0.265644	1.17134	0.856071	1.42566		ref|XP_761269.1| hypothetical protein UM05122.1 [Ustilago maydis 521] e-130 468
Mellp1_48111_estExt_Genewise1Plus_C_150105								3433	2418	2275	4238		0.9	0.081		0.0555571	0.286299	0.254331	-0.807645	0.238302	-0.350358	-0.559205	-0.432687	-0.193168	0.454397	0.159946	0.894232		ref|NP_037387.2| muskelin 1, intracellular mediator containing kelch motifs [Homosapiens] e-118 430
Mellp1_87985_EuGene_00240042				C19				560	29	208	387		0.9	0.005		1.75822	1.40777	1.52357	-2.70446	-2.65504	-2.82305	0.209577	0.0461666	0.147011	1.10052	1.04168	0.948036		ref|XP_572075.1| ubiquitin carboxyl-terminal hydrolase 12 [Cryptococcus neoformansvar. neoformans JEC21] 2e-10 67
Mellp1_87169_EuGene_00010497								1549	842	913	1697		0.9	0.009		0.217992	0.242252	0.673443	0.0464909	-0.3845	-1.16692	-0.488539	-0.428178	-0.239884	0.551385	0.401948	0.574508		gb|EAU88674.1| hypothetical protein CC1G_01047 [Coprinopsis cinerea okayama7#130] e-117 426
Mellp1_73005_estExt_fgenesh1_kg_C_500001								6798	154	2196	4083		0.9	0.041		1.9662	2.03889	1.86481	-4.32372	-2.16408	-4.02345	0.634218	0.0918937	0.252552	1.34498	1.10551	1.21219		No hits found
Mellp1_105481_fgenesh2_pg_13_205								1344	1379	1702	3165		0.9	0.083		-0.274854	-0.435471	-0.499919	-0.161942	-0.919005	-0.018305	0.189546	-0.116319	-0.260216	0.894009	1.14598	0.456493		ref|XP_567125.1| nicotinamidase [Cryptococcus neoformans var. neoformans JEC21] 8e-32 140
Mellp1_32991_e_gw1_2_365_1								1065	345	498	925		0.9	0.015		0.728139	0.718416	0.750208	0.277484	-0.212275	-2.75235	-0.329378	-0.509381	-0.257542	0.689032	0.397163	0.50048		ref|XP_756882.1| hypothetical protein UM00735.1 [Ustilago maydis 521] 3e-33 144
Mellp1_71121_estExt_fgenesh1_kg_C_70034								408	112	175	325		0.9	0.276		1.05621	0.549607	0.959947	-0.780516	0.411613	-2.67269	-0.0887819	-1.22149	0.209114	0.826963	0.379675	0.370354		No hits found
Mellp1_95696_EuGene_00870030								30	7765	112	207		0.9	0.467		-3.05508	-3.16296	-3.29472	4.91812	4.18214	5.41803	0.0631206	-1.53588	-2.36859	-0.475319	-0.225525	-0.463337		gb|EAU84123.1| hypothetical protein CC1G_08664 [Coprinopsis cinerea okayama7#130] e-121 440
Mellp1_117956_estExt_fgenesh2_pg_C_540054								1978	1581	2136	3965		0.9	0.011		0.217718	-0.361457	-0.449065	-0.0689086	0.0272888	-1.52224	-0.222317	-0.109975	0.072055	0.778082	0.74398	0.894835		ref|XP_001587205.1| hypothetical protein SS1G_12235 [Sclerotinia sclerotiorum 1980] 1e-53 213
Mellp1_88181_EuGene_00250057								825	97	360	668		0.9	0.038		1.0149	1.00471	1.42371	-2.07679	-1.00447	-2.74442	-0.226319	-0.187564	0.266641	0.738663	0.853567	0.937361		No hits found
Mellp1_43691_estExt_Genewise1_C_220055								2952	33304	25780	47748		0.9	0.044		-2.44817	-2.79971	-2.73119	0.858645	1.22552	0.425216	0.293014	0.703024	0.405005	1.45503	1.51803	1.09558		dbj|BAE64396.1| unnamed protein product [Aspergillus oryzae] 1e-60 236
Mellp1_78084_estExt_fgenesh1_pg_C_240029								1196	729	756	1399		0.9	0.019		0.547646	0.0492638	0.264673	0.201412	-0.096196	-1.38369	-0.580612	-0.222445	-0.321425	0.626488	0.398726	0.516159		gb|EDR12227.1| predicted protein [Laccaria bicolor S238N-H82] 5e-51 205
Mellp1_103476_fgenesh2_pg_6_135		GT90						4775	3885	4261	7879		0.9	0.004		-0.00141102	-0.0722984	-0.121405	-0.752837	-0.232172	-0.103584	-0.150946	-0.272792	-0.264799	0.573802	0.729775	0.668666		gb|EDR06978.1| predicted protein [Laccaria bicolor S238N-H82] 4e-79 299
Mellp1_77976_estExt_fgenesh1_pg_C_220048								7787	2095	5566	10276		0.9	0.032		0.310532	0.439248	0.733871	-1.90835	-0.821531	-1.46887	-0.242953	-0.00426953	0.278092	0.924729	0.81927	0.940233		gb|EAU82902.1| hypothetical protein CC1G_05524 [Coprinopsis cinerea okayama7#130] e-150 536
Mellp1_79766_estExt_fgenesh1_pg_C_960017								3444	1066	2306	4256		0.9	0.024		0.402133	0.497594	0.574135	-1.71007	-0.925474	-0.965301	-0.250176	-0.0645436	0.0516469	0.79581	0.618587	0.975655		gb|EDR15264.1| predicted protein [Laccaria bicolor S238N-H82] 2e-11 71
Mellp1_71015_estExt_fgenesh1_kg_C_50087								7460	3319	6784	12520		0.9	0.078		0.439843	-0.0629729	0.0419132	-0.324466	-0.546656	-2.21489	-0.418101	0.105193	0.320308	1.02661	0.841628	0.791594		ref|XP_773729.1| hypothetical protein CNBH1840 [Cryptococcus neoformans var.neoformans B-3501A] 6e-51 205
Mellp1_118439_estExt_fgenesh2_pg_C_800035								1239	47	263	486		0.9	0.243		2.05514	2.16153	2.00318	-2.40463	-2.44428	-3.05623	-0.931784	0.3999	0.048509	0.927715	0.467483	0.773471		ref|XP_777742.1| hypothetical protein CNBA6200 [Cryptococcus neoformans var.neoformans B-3501A] 2e-63 247
Mellp1_65094_fgenesh1_pg_C_scaffold_31000068								586	63	265	489		0.9	0.108		1.31524	0.906961	1.25025	-2.53354	-1.24596	-2.41857	-0.378359	-0.0972642	0.513768	1.0087	0.809698	0.869073		No hits found
Mellp1_72252_estExt_fgenesh1_kg_C_260026								30316	53	8942	16490		0.9	0.08		2.99203	2.82246	3.03317	-6.65475	-6.2269	-5.74152	1.64222	0.895602	1.02552	2.05117	2.01431	2.14668		No hits found
Mellp1_104675_fgenesh2_pg_10_144								1922	1088	1136	2094		0.9	0.176		0.367612	0.31812	0.405708	-0.0743442	-0.334124	-0.962302	-1.07691	-0.102962	-0.00467038	0.376555	0.49174	0.595576		ref|XP_001798837.1| hypothetical protein SNOG_08526 [Phaeosphaeria nodorum SN15] 5e-17 94
Mellp1_106947_fgenesh2_pg_20_168					SSP			99	3413	428	789		0.9	0.156		-3.28139	-2.05453	-2.30911	2.55706	2.12832	2.97187	-0.56466	-0.673974	-0.0916078	0.426394	0.916925	-0.0253025		No hits found
Mellp1_106029_fgenesh2_pg_16_35								438	33	141	261		0.9	0.015		1.6301	1.5908	1.37627	-2.1961	-2.26998	-2.18957	-0.201033	-0.0665936	-0.0270323	0.939374	0.604044	0.809728		No hits found
Mellp1_108297_fgenesh2_pg_28_112								737	277	296	546		0.9	0.046		0.735571	0.089569	1.54418	-1.48791	0.601026	-0.974611	-0.487096	-0.847193	-0.243492	0.442524	0.345469	0.281965		No hits found
Mellp1_73669_estExt_fgenesh1_kg_C_990001								20287	414	15908	29324		0.9	0.033		1.39757	1.36565	1.31324	-4.60195	-2.61312	-5.55648	1.29957	0.789006	0.935483	1.91642	1.81603	1.93858		ref|XP_001560447.1| hypothetical protein BC1G_01279 [Botryotinia fuckeliana B05.10] 5e-63 244
Mellp1_63397_fgenesh1_pg_C_scaffold_19000111		GH18						108	29	63	117		0.9	0.074		1.15169	-0.0443002	0.797448	-0.770365	-1.58849	-1.40953	-0.328787	-0.0782731	0.016167	0.928948	0.352859	0.972634		ref|XP_572898.1| chitinase [Cryptococcus neoformans var. neoformans JEC21] 3e-74 283
Mellp1_108961_fgenesh2_pg_33_64								1619	491	445	819		0.9	0.095		1.29483	1.00612	1.12454	0.333005	-0.0378772	-2.03255	-0.463226	-1.2018	-0.501012	0.0852628	0.32414	0.0685824		gb|EDR12239.1| predicted protein [Laccaria bicolor S238N-H82] 6e-20 101
Mellp1_75932_estExt_fgenesh1_pm_C_700007								9049	1197	3774	6952		0.9	0.005		1.22543	1.1132	1.08181	-1.47805	-1.35871	-2.49777	-0.044063	-0.104822	-0.216029	0.817072	0.785695	0.676244		No hits found
Mellp1_50952_estExt_Genewise1Plus_C_820043								5101	2620	3139	5781		0.9	0.023		0.185485	0.438707	0.48703	-1.36098	-0.1531	-0.25901	-0.326488	-0.526318	-0.137831	0.407427	0.604976	0.640099		ref|XP_001588994.1| hypothetical protein SS1G_09627 [Sclerotinia sclerotiorum 1980] e-126 456
Mellp1_102458_fgenesh2_pg_3_330								4485	4234	2530	4660		0.9	0.016		0.270689	0.227963	0.141315	0.477811	0.0788292	-0.165321	-0.63339	-0.537805	-0.665836	0.47601	0.119793	0.209943		ref|NP_594472.1| conserved protein (fungal bacterial protazoan) [Schizosaccharomycespombe 972h-] 3e-30 135
Mellp1_36888_e_gw1_25_34_1								8377	4252	4477	8242		0.9	0.083		0.75268	0.464403	0.212212	-0.489168	-0.505927	-0.510443	-0.700364	0.0122375	-0.594332	0.416001	0.32728	0.61542		gb|EDR15838.1| inositol phosphophingolipids phospholipase C [Laccaria bicolorS238N-H82] 1e-66 257
Mellp1_117253_estExt_fgenesh2_pg_C_330132								13202	357	13883	25549		0.9	0.066		1.09952	1.14984	0.888494	-5.80166	-0.533695	-6.15318	1.05644	1.51047	0.788539	2.0276	1.92137	2.04627		ref|XP_571604.1| hypothetical protein CNF03180 [Cryptococcus neoformans var.neoformans JEC21] 2e-61 239
Mellp1_88830_EuGene_00290107								1398	69	175	322		0.9	0.066		2.87258	1.8129	2.40461	-0.987032	-2.62098	-2.32334	-0.961055	-0.686873	-0.251351	0.248364	0.154267	0.337898		No hits found
Mellp1_33410_e_gw1_4_107_1								6708	3287	3226	5927		0.9	0.042		0.574854	0.580422	0.542586	-0.605792	-0.374247	-0.409521	-0.340415	-0.317803	-0.812668	0.45991	0.263934	0.438742		gb|EDR11956.1| predicted protein [Laccaria bicolor S238N-H82] 7e-83 310
Mellp1_91040_EuGene_00030309		GH5						41	6259	1595	2931		0.9	0.23		-4.59577	-5.01891	-4.40106	2.42851	2.20905	3.10105	-0.184168	0.90666	1.09968	1.38659	1.59289	1.47547		gb|EDR14461.1| glycoside hydrolase family 5 protein [Laccaria bicolor S238N-H82] 3e-52 209
Mellp1_55019_fgenesh1_kg_C_scaffold_5000003								666	37	101	186		0.9	0.036		2.04	2.04981	2.45429	-1.78653	-2.08449	-2.0748	-0.687463	-0.304887	-0.621595	0.307111	0.164778	0.543774		No hits found
ycl_NewEugene_Mlp0001_0181								1784	834	749	1374		0.9	0.176		1.44875	0.33752	0.259574	0.790566	-0.168521	-1.8702	-0.116561	-1.17244	-0.424319	0.26174	0.577124	0.0767779
Mellp1_84639_EuGene_00110071								5303	513	3627	6656		0.9	0.005		0.638375	1.05624	0.996846	-3.88643	-0.446398	-3.08187	0.394173	0.39891	0.254728	1.28165	1.25307	1.14071		No hits found
454_PASA_asmbl_4232								2950	123	1238	2270		0.9	0.143		1.82916	1.30452	1.52606	-3.83749	-0.325099	-4.92342	0.75597	-0.161374	0.305254	1.3212	0.856854	1.34837
Mellp1_87676_EuGene_00220093								350	45	133	244		0.9	0.194		1.31042	1.05288	1.30042	-2.23041	-0.811759	-2.18023	-0.773923	-0.152567	0.393213	0.937431	0.470404	0.684133		gb|EDR15048.1| predicted protein [Laccaria bicolor S238N-H82] 9e-20 103
Mellp1_88499_EuGene_00270050								3837	384	2434	4462		0.9	0.06		0.802699	1.13662	0.881433	-3.26502	-1.47885	-2.40167	0.18877	0.494879	0.167326	1.21905	0.829795	1.42497		ref|XP_758402.1| hypothetical protein UM02255.1 [Ustilago maydis 521] 2e-51 207
Mellp1_39474_e_gw1_53_3_1								1291	1539	1198	2196		0.9	0.024		-0.410425	-0.255085	-0.0177772	0.226623	0.75051	-0.901299	-0.514436	-0.415681	-0.0773231	0.559102	0.478189	0.577602		gb|EDR16099.1| predicted protein [Laccaria bicolor S238N-H82] 0.0 926
Mellp1_94810_EuGene_00730023								9064	3514	24423	44708		0.9	0.052		-0.524222	-0.358644	-0.891243	-2.39367	-1.8466	-1.63457	0.463484	0.974784	1.07776	1.69242	1.73501	1.7055		ref|XP_001387717.2| putative zinc finger protein [Pichia stipitis CBS 6054] 1e-07 60
Mellp1_106099_fgenesh2_pg_16_105								1274	242	581	1064		0.9	0.107		1.04592	0.762631	1.03056	-0.678343	-1.81254	-1.85251	-0.124512	-0.617905	0.187409	0.818281	0.805764	0.43524		No hits found
Mellp1_108006_fgenesh2_pg_26_110								1880	705	980	1792		0.9	0.161		0.559699	0.373843	0.885063	-0.177624	0.10404	-2.35532	-0.303146	-0.786872	0.0885737	0.845746	0.142673	0.623326		gb|EDR00683.1| predicted protein [Laccaria bicolor S238N-H82] 0.0 788
Mellp1_115604_estExt_fgenesh2_pg_C_60332								770	71	329	602		0.9	0.07		1.44371	1.15039	1.16787	-1.80566	-2.22025	-2.52211	-0.0813291	-0.253426	0.421217	0.853052	0.794729	1.05181		ref|NP_258429.2| zinc finger protein 257 [Homo sapiens] 3e-10 69
Mellp1_92887_EuGene_00530068								3333	1959	3085	5636		0.9	0.135		-0.0900325	0.1041	0.0763104	-0.601255	-1.24617	-0.361779	-0.541297	0.444495	-0.14814	0.932692	0.673404	0.757674		ref|XP_547147.2| PREDICTED: similar to Coronin 7 (70 kDa WD-repeat tumor rejectionantigen homolog) [Canis familiaris] 7e-67 259
Mellp1_116002_estExt_fgenesh2_pg_C_110222								1514	16	475	868		0.9	0.045		2.65995	1.90913	2.18436	-4.54756	-4.02315	-4.26279	0.606457	0.308202	0.821907	1.56461	1.25593	1.52294		No hits found
Mellp1_73877_estExt_fgenesh1_pm_C_10133		GT31						6803	2285	3137	5725		0.9	0.045		0.702133	0.715342	0.787115	-0.814396	-0.886082	-0.817027	-0.396878	-0.678419	-0.0697623	0.518161	0.454248	0.485565		ref|XP_758231.1| hypothetical protein UM02084.1 [Ustilago maydis 521] 8e-80 301
ycl_NewEugene_Mlp0017_0253								324	27	52	94		0.9	0.064		1.92821	2.01167	2.06476	-1.59348	-1.78691	-1.37044	-0.909789	-0.584618	-0.433804	0.44963	0.292667	-0.067891
Mellp1_77478_estExt_fgenesh1_pg_C_130146								6471	4374	4865	8873		0.9	0.026		-0.0963624	0.422688	0.0644028	-0.571111	-0.170451	-0.562732	-0.407473	-0.376192	-0.0602156	0.667351	0.42058	0.669515		ref|XP_001730557.1| hypothetical protein MGL_2353 [Malassezia globosa CBS 7966] 1e-76 291
Mellp1_72259_estExt_fgenesh1_kg_C_260033								8495	50	1216	2218		0.9	0.204		2.97535	3.19656	2.93839	-4.18046	-4.29502	-4.63006	0.803857	-0.441799	0.335249	0.967449	1.08774	1.24275		gb|AAP54387.2| hAT family dimerisation domain containing protein [Oryza sativa(japonica cultivar-group)] 3e-15 85
Mellp1_29246_gw1_4_149_1								1072	66	210	384		0.9	0.36		1.97535	1.84561	2.06551	-2.21748	-2.39061	-1.55989	-1.08757	0.652101	-0.723807	0.736948	0.2909	0.412935		ref|XP_502591.1| hypothetical protein [Yarrowia lipolytica] 3e-53 211
Mellp1_68338_fgenesh1_pg_C_scaffold_65000055								2528	1008	1441	2626		0.9	0.128		0.664422	0.368122	0.52978	-0.534863	-0.667501	-1.21423	-0.682874	-0.149697	-0.0394	0.702421	0.167453	0.85637		dbj|BAE42634.1| unnamed protein product [Mus musculus] 4e-38 163
Mellp1_53123_fgenesh1_pm_C_scaffold_32000016								6889	8518	8532	15543		0.9	0.012		-0.669702	-0.540689	-0.131372	-0.248203	0.0850851	-0.259552	0.0161764	-0.163706	-0.268267	0.830933	0.63547	0.713826		ref|XP_568318.1| formaldehyde dehydrogenase (glutathione) [Cryptococcus neoformansvar. neoformans JEC21] e-134 483
Mellp1_78600_estExt_fgenesh1_pg_C_360079								2161	1990	1957	3565		0.9	0.041		-0.0934678	-0.216955	-0.034639	-0.573743	-0.121947	-0.00676084	-0.424665	-0.0494267	-0.299724	0.65663	0.800189	0.364509		ref|XP_570365.1| ferric-chelate reductase [Cryptococcus neoformans var. neoformansJEC21] 5e-53 213
Mellp1_117001_estExt_fgenesh2_pg_C_280041		GH13						14536	3276	10393	18913		0.9	0.027		0.430892	0.496623	0.762878	-2.48724	-0.161787	-2.10905	0.145578	-0.0899342	0.182605	0.747557	0.953668	1.12822		gb|EDR05630.1| glycoside hydrolase family 13 protein [Laccaria bicolor S238N-H82] 0.0 1583
Mellp1_105927_fgenesh2_pg_15_177								1281	304	682	1240		0.9	0.288		0.776641	0.76373	0.735329	-0.725455	-0.481608	-2.74686	-1.0564	0.430234	0.169914	0.75228	0.672506	0.709694		ref|XP_776363.1| hypothetical protein CNBC5800 [Cryptococcus neoformans var.neoformans B-3501A] 2e-13 81
Mellp1_72855_estExt_fgenesh1_kg_C_450002					SSP			16840	23	9501	17264		0.9	0.12		2.6546	2.76161	2.31752	-6.78024	-6.76253	-7.28873	1.81814	1.4072	2.031	2.96273	2.63758	2.24113		No hits found
Mellp1_117539_estExt_fgenesh2_pg_C_410020								15690	7270	17392	31601		0.9	0.004		0.106629	-0.0418383	-0.101571	-1.05461	-1.21423	-1.09716	0.0456722	0.232541	0.130814	0.971716	0.989348	1.03268		gb|EDR00969.1| predicted protein [Laccaria bicolor S238N-H82] 1e-38 164
Mellp1_112899_fgenesh2_pg_73_41								1607	820	1228	2229		0.9	0.01		0.263209	0.140873	0.260892	-0.632337	-0.709944	-0.902929	-0.286838	-0.0495399	-0.1646	0.756668	0.752793	0.571753		ref|XP_759159.1| hypothetical protein UM03012.1 [Ustilago maydis 521] 1e-77 294
454_PASA_asmbl_7624								3815	188	1111	2017		0.9	0.027		1.69923	1.85565	1.72724	-1.18518	-2.48123	-4.08195	0.189566	-0.149375	-0.0978695	0.966721	0.897468	0.65973
Mellp1_104422_fgenesh2_pg_9_177								3930	6995	4653	8445		0.9	0.009		-0.737595	-0.525016	-0.371792	-0.216552	0.713448	0.364574	-0.426339	-0.29246	-0.184746	0.475958	0.543488	0.657032		gb|EDR05637.1| predicted protein [Laccaria bicolor S238N-H82] 3e-61 240
Mellp1_79511_estExt_fgenesh1_pg_C_730009								742	225	334	606		0.9	0.04		0.730936	0.605921	1.03764	-0.43218	-0.38378	-1.9754	-0.654686	-0.199801	-0.225938	0.580849	0.347986	0.56846		gb|EAU86772.1| hypothetical protein CC1G_06533 [Coprinopsis cinerea okayama7#130] 1e-60 238
Mellp1_90157_EuGene_00350071								2058	2251	3217	5835		0.9	0.029		-0.504764	-0.664738	-0.538121	-0.497247	-0.084737	-0.738046	-0.00979725	0.295475	-0.0602469	1.12092	0.832453	0.848852		No hits found
Mellp1_115584_estExt_fgenesh2_pg_C_60260								1907	571	1029	1867		0.9	0.042		1.03343	0.397352	0.563367	0.209855	-0.838943	-2.59416	-0.457129	-0.268506	0.0524886	0.586328	0.519329	0.796589		ref|XP_001731384.1| hypothetical protein MGL_1567 [Malassezia globosa CBS 7966] 3e-54 216
Mellp1_62514_fgenesh1_pg_C_scaffold_14000216								3673	753	1713	3102		0.9	0.081		0.806834	0.996557	0.918269	-0.894404	-1.62279	-1.61748	-0.518975	0.161233	-0.220513	0.595282	0.507011	0.888975		No hits found
Mellp1_85659_EuGene_00150039					SSP			231	294	446	807		0.9	0.123		-0.607367	-0.681111	-1.0333	-0.971908	-0.814555	0.505485	0.149509	-0.274153	0.642101	1.02667	1.18458	0.87405		gb|ABK96247.1| unknown [Populus trichocarpa x Populus deltoides] 1e-27 125
Mellp1_104793_fgenesh2_pg_11_27								669	39	37	67		0.9	0.033		3.17432	2.76561	2.74287	-0.949402	-1.26581	-1.38097	-1.21929	-1.55421	-1.05344	-0.462781	-0.447329	-0.349561		ref|YP_096839.1| hypothetical histidine-rich protein [Legionella pneumophila subsp.pneumophila str. Philadelphia 1] 1e-07 60
Mellp1_78076_estExt_fgenesh1_pg_C_230153								779	151	400	724		0.9	0.123		1.14263	0.790813	0.642588	-1.13675	-0.894137	-2.50375	-0.433016	-0.185835	0.314663	0.803381	0.435811	1.0236		gb|EAU92312.1| predicted protein [Coprinopsis cinerea okayama7#130] 5e-38 161
Mellp1_56244_fgenesh1_kg_C_scaffold_21000018								1659	131	408	739		0.9	0.159		1.8413	1.58391	1.71258	-0.314422	-2.88418	-2.64969	-0.848315	0.217833	-0.296883	0.456344	0.462069	0.719446		No hits found
Mellp1_71768_estExt_fgenesh1_kg_C_160027		GH16						30240	256	7673	13876		0.9	0.082		2.90824	2.40283	2.18087	-5.53239	-1.69779	-5.93792	0.955818	0.371136	0.228961	1.41692	1.26355	1.43979		gb|AAC17104.1| endo-1,3(4)-beta-glucanase [Phaffia rhodozyma] 9e-60 234
Mellp1_89984_EuGene_00340052		GH37						24	928	1484	2684		0.9	0.293		-4.69913	-4.46635	-4.34808	1.10423	0.899432	0.292171	0.525597	1.94609	1.85525	2.30477	2.24789	2.33815		gb|EAU86196.1| hypothetical protein CC1G_03407 [Coprinopsis cinerea okayama7#130] e-135 487
Mellp1_115493_estExt_fgenesh2_pg_C_50335								1103	197	433	783		0.9	0.067		1.2135	0.872842	1.15644	-0.417147	-1.56304	-2.22369	-0.434761	-0.384713	0.019045	0.880222	0.37398	0.507318		ref|NP_588391.1| rRNA processing protein [Schizosaccharomyces pombe 972h-] 8e-27 124
Mellp1_118009_estExt_fgenesh2_pg_C_570031		GT2						173	132	222	400		0.9	0.084		-0.352451	-0.552733	0.0143508	-0.949952	0.292343	-1.38556	0.371905	-0.104193	-0.081509	0.815327	0.681001	1.25147		ref|XP_388067.1| hypothetical protein FG07891.1 [Gibberella zeae PH-1] 6e-42 176
Mellp1_86567_EuGene_00190046								99	364	45	81		0.9	0.349		0.662979	-0.442301	-0.574225	4.05421	2.58696	-1.33878	-0.385765	-2.0557	-1.31305	-0.231144	-0.800984	-0.162197		No hits found
Mellp1_88965_EuGene_00020096								2037	242	536	969		0.9	0.209		1.22268	1.4705	1.85845	-1.44961	-1.33676	-1.87847	-1.02835	0.0091428	-0.203564	0.66695	0.0603061	0.608732		ref|XP_567720.1| protein serine/threonine kinase [Cryptococcus neoformans var.neoformans JEC21] 8e-83 312
Mellp1_77769_estExt_fgenesh1_pg_C_180042								3739	1011	2750	4966		0.9	0.005		0.66041	0.374675	0.405702	-0.70006	-1.05689	-2.46374	-0.0108241	-0.0147451	0.136465	0.92887	0.809177	0.930962		ref|XP_001730254.1| hypothetical protein MGL_2636 [Malassezia globosa CBS 7966] 5e-59 231
Mellp1_111419_fgenesh2_pg_53_72								4769	3111	4218	7615		0.9	0.072		-0.182563	0.16429	0.107277	-1.34588	0.0805812	-0.494625	-0.402329	-0.191707	0.151066	0.481627	0.661005	0.971253		gb|EAU89419.1| hypothetical protein CC1G_07645 [Coprinopsis cinerea okayama7#130] 9e-80 303
Mellp1_58549_fgenesh1_pg_C_scaffold_1000268								141	11281	4029	7274		0.9	0.015		-4.04413	-3.90858	-4.68176	1.9116	1.64127	2.77707	0.435622	0.645473	0.792893	1.43346	1.45657	1.54052		No hits found
Mellp1_101163_fgenesh2_pg_1_256								2787	87	717	1294		0.9	0.009		1.96219	1.98846	2.10154	-3.24126	-3.18639	-2.53091	0.179413	-0.00865416	0.00493608	0.791952	0.983495	0.955223		No hits found
Mellp1_36007_e_gw1_18_58_1								1844	395	807	1456		0.9	0.038		1.02919	0.874452	0.914979	-2.44505	-0.249035	-1.16041	-0.154089	-0.542124	-0.0631964	0.492521	0.586487	0.716283		gb|EDR10905.1| predicted protein [Laccaria bicolor S238N-H82] 5e-79 297
Mellp1_116363_estExt_fgenesh2_pg_C_160125								8784	1546	3451	6225		0.9	0.063		1.05711	1.04306	1.16353	-0.602826	-1.82154	-1.83187	-0.657055	-0.108588	-0.0148873	0.650973	0.556779	0.565303		No hits found
Mellp1_89295_EuGene_00020426								1041	518	590	1064		0.9	0.148		0.359346	0.424636	0.564005	-1.52646	-0.0170484	-0.131024	-0.870403	-0.270736	0.0276626	0.295644	0.357912	0.786465		ref|XP_571296.1| cytoplasm protein [Cryptococcus neoformans var. neoformans JEC21] 1e-09 69
Mellp1_110127_fgenesh2_pg_41_111			LIPASE					100	162	59	107		0.8	0.105		-0.0711759	-0.273393	0.323106	0.10006	0.586523	1.37064	-0.61856	-0.546387	-1.1269	-0.00228085	-0.173485	0.431859		gb|EAU86197.1| hypothetical protein CC1G_03408 [Coprinopsis cinerea okayama7#130] e-110 404
Mellp1_115407_estExt_fgenesh2_pg_C_50043								2839	236	1336	2404		0.8	0.062		1.12658	1.28215	1.27948	-3.00122	-1.70884	-2.37034	-0.244617	0.292912	0.376283	0.889647	1.02056	1.0574		ref|XP_757034.1| hypothetical protein UM00887.1 [Ustilago maydis 521] 2e-36 158
Mellp1_72632_estExt_fgenesh1_kg_C_370025								9646	6878	5581	10043		0.8	0.01		0.514487	0.203732	0.19608	0.012853	-0.292764	-0.269703	-0.416307	-0.391935	-0.645288	0.339389	0.447717	0.301739		ref|XP_001599865.1| PREDICTED: similar to SGT1, suppressor of G2 allele of SKP1[Nasonia vitripennis] 2e-29 132
Mellp1_106464_fgenesh2_pg_18_32								106	133	147	264		0.8	0.018		-0.42485	-0.267168	-0.909199	0.838542	-1.218	-0.210988	-0.182873	0.108657	-0.101118	0.648819	0.916366	0.801813		No hits found
Mellp1_88718_EuGene_00280134								334	4909	2283	4108		0.8	0.088		-2.31721	-2.76529	-2.61839	1.78331	1.17902	0.965589	-0.015879	0.56214	0.0690812	1.22821	1.17678	0.75263		gb|EDR13316.1| predicted protein [Laccaria bicolor S238N-H82] 1e-87 325
Mellp1_59542_fgenesh1_pg_C_scaffold_3000158								1137	1430	997	1793		0.8	0.013		-0.179189	-0.0853898	-0.33286	-0.244771	0.30702	0.332155	-0.298641	-0.286886	-0.58367	0.405224	0.494755	0.472253		No hits found
Mellp1_94526_EuGene_00060186								116	110	67	121		0.8	0.018		0.259262	0.384814	-0.0345498	-0.26307	0.699545	-0.0578329	-0.454768	-0.578356	-0.731438	0.102938	0.295666	0.377791		ref|XP_843162.1| proteophosphoglycan ppg4 [Leishmania major strain Friedlin] 2e-08 63
Mellp1_72986_estExt_fgenesh1_kg_C_490019								9280	4214	4603	8279		0.8	0.122		0.480014	0.784511	0.47184	-0.957661	-0.330832	-0.39196	-0.467164	-0.845012	0.014008	0.313271	0.281345	0.647641		No hits found
Mellp1_71976_estExt_fgenesh1_kg_C_200048								1236	51	127	228		0.8	0.099		2.50661	2.71315	2.5202	-1.97481	-1.57645	-2.51638	-0.248766	-0.946256	-0.910372	0.20182	-0.0526411	0.283891		gb|EDR04602.1| predicted protein [Laccaria bicolor S238N-H82] 1e-05 54
Mellp1_38847_e_gw1_45_39_1								3988	12786	12415	22317		0.8	0.013		-1.33381	-1.37671	-1.64181	0.0760166	0.193797	0.41989	0.23457	0.0366641	0.290953	0.955993	0.977997	1.16645		ref|XP_001585288.1| hypothetical protein SS1G_13857 [Sclerotinia sclerotiorum 1980] e-101 373
DJO_jgi110649_jgi123541					SSP			90	71	58	105		0.8	0.09		0.143212	0.451049	-0.0232321	-0.30167	0.301824	-0.478563	-0.312409	-0.185766	-0.816018	0.568826	0.521182	0.131565
Mellp1_41150_e_gw1_109_14_1								126	114	5193	9324		0.8	0.06		-2.72977	-2.99392	-2.84596	-3.95578	-1.41533	-3.64738	2.3998	2.81463	2.31293	3.42333	3.5198	3.11764		dbj|BAE66285.1| unnamed protein product [Aspergillus oryzae] 9e-51 204
Mellp1_63461_fgenesh1_pg_C_scaffold_20000030					SSP			103	159	71	128		0.8	0.084		-0.106977	0.305322	-0.50472	-0.264559	-0.233997	2.07141	-0.94186	-0.292392	-0.665489	-0.00229045	0.188719	0.446831		No hits found
Mellp1_38825_e_gw1_45_67_1								18993	3698	14323	25711		0.8	0.012		0.549082	0.642839	0.556449	-2.22639	-1.45909	-1.64871	0.120087	0.301795	0.104949	0.899438	1.15224	1.00732		ref|XP_756164.1| hypothetical protein UM00017.1 [Ustilago maydis 521] 3e-77 291
Mellp1_108313_fgenesh2_pg_28_128								4286	1279	2566	4604		0.8	0.076		0.900202	0.192022	0.693657	0.224323	-0.655097	-3.01641	-0.0123884	-0.362225	-0.0600178	1.06099	0.61032	0.424623		gb|EDR14100.1| predicted protein [Laccaria bicolor S238N-H82] 6e-48 192
Mellp1_93289_EuGene_00590002								46	84	51	91		0.8	0.052		-0.813927	-0.733337	0.0382702	0.105154	0.608509	0.377044	-0.611374	-0.088107	-0.356545	0.666566	0.500857	0.306891		No hits found
Mellp1_110566_fgenesh2_pg_45_70								67	3717	1119	2007		0.8	0.13		-3.55938	-3.4451	-4.05971	2.86663	1.67719	1.76649	0.0156025	0.810826	0.285915	1.40996	1.33321	0.89837		No hits found
Mellp1_46632_estExt_Genewise1Plus_C_20243								5657	3528	5195	9310		0.8	0.014		0.197675	-0.163692	0.0299596	-0.186294	-0.605518	-1.18786	-0.152187	-0.0498785	-0.102362	0.936071	0.658267	0.625817		ref|XP_570448.1| hydroxyacylglutathione hydrolase [Cryptococcus neoformans var.neoformans JEC21] 4e-74 281
Mellp1_53036_fgenesh1_pm_C_scaffold_29000036								3109	695	2342	4196		0.8	0.01		0.692496	0.612181	0.299293	-0.60226	-1.70127	-2.57884	0.0132258	0.147149	0.217241	1.09768	0.891736	0.911372		gb|AAS66952.1| orf-3 [Melampsora lini] e-106 388
Mellp1_70668_estExt_fgenesh1_kg_C_20114								18165	3487	10816	19374		0.8	0.029		1.16762	0.627656	0.481846	-1.46407	-1.0871	-2.31497	-0.233689	0.25111	0.0157714	0.851361	0.881986	0.822478		ref|XP_760337.1| hypothetical protein UM04190.1 [Ustilago maydis 521] 1e-22 110
Mellp1_103436_fgenesh2_pg_6_95								42	90	66	117		0.8	0.129		-0.715231	-0.822999	-0.870446	-0.220456	-0.412745	1.51093	-0.275184	-0.404796	0.184276	0.888273	0.244009	0.894369		No hits found
Mellp1_30833_gw1_8_123_1								2198	380	1001	1791		0.8	0.118		0.852678	0.948722	1.17179	-0.310904	-1.3614	-2.95338	-0.604664	-0.0531678	0.22443	0.876094	0.490654	0.719151		gb|EDR14416.1| predicted protein [Laccaria bicolor S238N-H82] 2e-50 201
Mellp1_74837_estExt_fgenesh1_pm_C_190017								4132	6382	5245	9385		0.8	0.031		-0.699873	-0.440582	-0.475331	-0.231998	0.519416	-0.0224056	-0.226347	-0.405314	0.0479618	0.716744	0.526763	0.690967		gb|EDR10187.1| predicted protein [Laccaria bicolor S238N-H82] 0.0 1509
Mellp1_89670_EuGene_00310131								310	50	104	185		0.8	0.041		1.38173	1.05949	1.27595	-1.18999	-1.38941	-1.60767	-0.402301	-0.509382	-0.11191	0.486007	0.308745	0.698736		No hits found
Mellp1_44058_estExt_Genewise1_C_270012								18528	17112	16393	29291		0.8	0.027		-0.257354	0.00905107	-0.0286893	-0.386376	-0.248481	0.0136105	-0.401351	-0.196621	-0.209057	0.426662	0.474017	0.804588		ref|XP_757319.1| hypothetical protein UM01172.1 [Ustilago maydis 521] 0.0 1024
Mellp1_34686_e_gw1_10_98_1						MIT (CorA Metal Ion Transporter)		2108	697	776	1386		0.8	0.006		0.933133	0.861589	0.937798	-0.79173	-0.608492	-0.658346	-0.393626	-0.597751	-0.601	0.293295	0.334696	0.290433		gb|EAU82919.1| hypothetical protein CC1G_05541 [Coprinopsis cinerea okayama7#130] 2e-54 216
Mellp1_87621_EuGene_00220038								5313	7517	4867	8692		0.8	0.029		-0.417646	-0.225025	-0.170492	0.140967	0.211658	0.335821	-0.15143	-0.47422	-0.566846	0.31599	0.5279	0.473323		ref|ZP_01120607.1| aldose 1-epimerase [Robiginitalea biformata HTCC2501] 3e-15 86
NFE_25890_123257				C19				4508	2818	2944	5257		0.8	0.088		0.245353	0.291817	0.266314	-0.419626	-0.196743	-0.613827	-0.761159	-0.0397199	-0.24051	0.471255	0.347924	0.648921
Mellp1_115855_estExt_fgenesh2_pg_C_90260								846	85	366	653		0.8	0.048		1.25762	0.998753	1.41083	-2.55717	-0.906249	-2.79147	-0.0681415	-0.221213	0.328707	0.888107	0.728201	0.932029		ref|XP_761108.1| hypothetical protein UM04961.1 [Ustilago maydis 521] 2e-16 92
Mellp1_117668_estExt_fgenesh2_pg_C_450060								2991	2560	1249	2230		0.8	0.015		0.516394	0.332743	0.581832	0.478065	0.364916	-0.0856481	-0.664994	-0.791842	-0.891409	0.0553518	-0.0942242	0.198816		gb|EDR13403.1| predicted protein [Laccaria bicolor S238N-H82] 7e-25 119
Mellp1_104572_fgenesh2_pg_10_41								44	483	57	101		0.8	0.053		-1.03572	-0.914467	-1.80859	2.90171	0.816392	2.887	-1.12546	-0.565512	-0.985978	-0.0142906	0.0428694	-0.197955		ref|XP_390647.1| hypothetical protein FG10471.1 [Gibberella zeae PH-1] 7e-18 95
Mellp1_86745_EuGene_00010073								2166	1398	1122	2001		0.8	0.066		0.782775	0.277572	0.210005	0.455562	-0.165805	-0.912726	-0.874331	-0.42096	-0.279507	0.425316	0.12247	0.379628		gb|EAU84027.1| hypothetical protein CC1G_11465 [Coprinopsis cinerea okayama7#130] e-146 522
Mellp1_71379_estExt_fgenesh1_kg_C_110003								5480	3454	2824	5031		0.8	0.03		0.30346	0.368315	0.637578	-0.435573	0.100431	-0.353361	-0.490498	-0.729456	-0.340006	0.296199	0.174036	0.468875		No hits found
Mellp1_64810_fgenesh1_pg_C_scaffold_29000034								220	8128	1107	1971		0.8	0.172		-2.87392	-2.59181	-2.55607	2.66392	1.87513	3.05573	-0.250679	-0.936938	0.152115	0.533516	0.567312	0.361686		ref|XP_362916.1| predicted protein [Magnaporthe grisea 70-15] 4e-20 102
Mellp1_48096_estExt_Genewise1Plus_C_150077				T03				5521	1298	2254	4012		0.8	0.007		0.90641	0.889227	1.08604	-1.16238	-0.796735	-1.42695	-0.395146	-0.275187	-0.325324	0.562196	0.368878	0.568972		gb|EDR11818.1| predicted protein [Laccaria bicolor S238N-H82] e-128 463
Mellp1_67247_fgenesh1_pg_C_scaffold_51000040								54	150	54	96		0.8	0.161		-0.467345	-0.742825	-0.502736	1.39329	0.813014	0.497391	-0.998322	-0.571937	-0.172836	0.408307	0.49626	-0.152261		No hits found
Mellp1_48043_estExt_Genewise1Plus_C_140120								13328	208	9457	16831		0.8	0.023		1.67189	1.63087	1.31578	-2.93176	-5.21441	-5.23473	1.13106	0.97273	1.02996	1.81384	1.71292	2.10186		ref|XP_761472.1| hypothetical protein UM05325.1 [Ustilago maydis 521] e-179 632
Mellp1_73764_estExt_fgenesh1_kg_C_5470001								2309	1347	1580	2811		0.8	0.028		0.104638	0.33626	0.340173	-1.24128	-0.0837083	-0.22638	-0.304715	-0.380967	-0.176106	0.305481	0.714278	0.612322		No hits found
Mellp1_23709_gw1_24_18_1								1150	227	563	1002		0.8	0.071		0.795605	0.695901	1.18461	-3.36826	0.0755672	-1.05243	-0.25488	-0.265725	0.109451	0.598896	0.461744	1.01952		gb|EAU88682.1| hypothetical protein CC1G_01055 [Coprinopsis cinerea okayama7#130] e-136 489
Mellp1_117483_estExt_fgenesh2_pg_C_390063				C19				2619	2019	1966	3494		0.8	0.069		0.106987	0.275153	-0.102345	-0.726659	0.456662	-0.576698	-0.428146	-0.506863	-0.0257621	0.473781	0.284677	0.769213		gb|EDR15266.1| predicted protein [Laccaria bicolor S238N-H82] 1e-95 355
Mellp1_106854_fgenesh2_pg_20_75								267	43	138	244		0.8	0.028		1.16978	0.308563	1.32372	-1.71764	-1.4084	-2.01954	-0.0922267	-0.218349	0.238242	0.781849	0.797158	0.836833		ref|XP_001731241.1| hypothetical protein MGL_1424 [Malassezia globosa CBS 7966] 5e-19 99
Mellp1_87674_EuGene_00220091								2177	647	814	1445		0.8	0.017		0.812596	0.931889	1.07768	-0.541878	-0.316401	-1.57444	-0.59276	-0.522344	-0.321175	0.471462	0.217737	0.357634		gb|EDR15675.1| predicted protein [Laccaria bicolor S238N-H82] 3e-66 258
Mellp1_67145_fgenesh1_pg_C_scaffold_50000027								737	273	408	724		0.8	0.122		0.338505	0.479672	0.914612	-1.57188	-0.28784	-0.704586	-0.581939	-0.482164	0.239496	0.52896	0.441843	0.68532		ref|NP_594837.1| histone lysine methyltransferase Set3 [Schizosaccharomyces pombe972h-] 2e-18 100
Mellp1_116780_estExt_fgenesh2_pg_C_230143								17891	770	11628	20621		0.8	0.021		1.43485	1.11764	1.16403	-3.65455	-2.56237	-3.68218	0.623567	0.485611	0.742283	1.62002	1.29752	1.41359		ref|XP_777032.1| hypothetical protein CNBB5580 [Cryptococcus neoformans var.neoformans B-3501A] 2e-09 67
Mellp1_116742_estExt_fgenesh2_pg_C_230008								2398	167	1472	2610		0.8	0.055		1.02506	1.11932	1.17228	-3.02573	-1.54862	-3.62903	0.555822	0.461307	0.186462	1.19494	0.989457	1.49872		gb|AAP82280.1| MSH5 [Coprinopsis cinerea] e-128 464
Mellp1_109682_fgenesh2_pg_38_66					SSP			31	71	155	275		0.8	0.297		-1.82338	-1.79335	-1.39901	-0.380831	-0.669823	-0.351801	-0.0801276	1.46005	0.589846	1.37664	1.54922	1.52258		No hits found
Mellp1_77643_estExt_fgenesh1_pg_C_160024								134	28	38	67		0.8	0.117		0.876946	1.10513	1.83743	-0.949685	-1.1797	-0.83084	-0.0844414	-0.702329	-0.880724	0.183465	0.146716	0.478028		ref|XP_567838.1| serine/threonine-protein kinase [Cryptococcus neoformans var.neoformans JEC21] e-129 467
Mellp1_35246_e_gw1_13_60_1								3845	1989	2120	3756		0.8	0.022		0.430726	0.470118	0.482135	-0.630278	-0.13448	-0.706077	-0.50159	-0.233069	-0.458637	0.588078	0.273857	0.419217		gb|EDR09037.1| predicted protein [Laccaria bicolor S238N-H82] e-110 402
Mellp1_60682_fgenesh1_pg_C_scaffold_6000250				M50B				366	374	288	509		0.8	0.006		-0.232444	-0.006006	0.115419	-0.510628	0.552342	-0.0661603	-0.405832	-0.362289	-0.393941	0.338433	0.564053	0.407055		gb|EDQ99835.1| predicted protein [Laccaria bicolor S238N-H82] 2e-13 82
Mellp1_110678_fgenesh2_pg_46_56								2769	1803	1973	3493		0.8	0.019		0.0803491	0.200274	0.298495	-0.35864	-0.691485	-0.226997	-0.501163	-0.14419	-0.241438	0.472932	0.505659	0.606205		No hits found
Mellp1_73297_estExt_fgenesh1_kg_C_640008								29791	9662	12964	22936		0.8	0.045		0.979679	0.740002	0.681896	-1.16131	-0.601501	-0.709074	-0.14011	-0.398204	-0.661177	0.440947	0.283686	0.545162		ref|XP_001373580.1| PREDICTED: hypothetical protein [Monodelphis domestica] 2e-46 189
Mellp1_65069_fgenesh1_pg_C_scaffold_31000043								510	25544	10641	18819		0.8	0.051		-3.73412	-3.84901	-3.8425	1.51578	1.97773	2.01913	0.251615	0.856467	0.61467	1.43647	1.39787	1.35588		gb|EDR03699.1| tyrosinase [Laccaria bicolor S238N-H82] 2e-40 169
Mellp1_53892_fgenesh1_pm_C_scaffold_63000001								3746	2039	4388	7758		0.8	0.018		-0.0576323	-0.289025	0.0460183	-0.493231	-0.748638	-1.6916	0.0993226	0.111188	0.173079	0.962764	0.751963	1.13579		ref|NP_595194.1| Rheb GTPase Rhb1 [Schizosaccharomyces pombe 972h-] 1e-55 219
Mellp1_42780_estExt_Genewise1_C_100138		GT48						14482	6001	10503	18571		0.8	0.013		0.376499	0.297618	0.357545	-1.33092	-0.699939	-0.750307	-0.150309	-0.261086	0.0527335	0.686469	0.654891	0.766809		gb|AAD11794.1| glucan synthase [Filobasidiella neoformans] 0.0 2526
Mellp1_115854_estExt_fgenesh2_pg_C_90258								1622	3164	1571	2777		0.8	0.041		-0.474264	-0.386504	-0.410287	0.54056	0.276517	0.804264	-0.33694	-0.725393	-0.344895	0.265691	0.546038	0.245214		No hits found
Mellp1_110816_fgenesh2_pg_47_82								268	22	67	118		0.8	0.226		1.95741	1.32174	1.78562	-1.98075	-1.6896	-1.99175	-0.914555	-0.352274	0.333953	0.701134	0.438804	0.390274		gb|EAU91765.1| hypothetical protein CC1G_04533 [Coprinopsis cinerea okayama7#130] 4e-88 330
Mellp1_91433_EuGene_00420070		CE5	LIPASE					41	69	105	185		0.8	0.132		-1.2443	-0.635615	-1.34304	-1.36861	1.32742	-0.913285	0.781785	0.127713	-0.0522445	0.918666	1.09267	1.30884		ref|XP_756592.1| hypothetical protein UM00445.1 [Ustilago maydis 521] 1e-16 90
Mellp1_35707_e_gw1_16_77_1								1709	2577	1699	3002		0.8	0.031		-0.574101	-0.210201	-0.264553	0.391983	-0.118304	0.456188	-0.539098	-0.224195	-0.308628	0.354723	0.67627	0.359915		ref|XP_001805104.1| hypothetical protein SNOG_14935 [Phaeosphaeria nodorum SN15] 4e-75 285
Mellp1_53062_fgenesh1_pm_C_scaffold_30000009								5526	4112	2526	4462		0.8	0.102		0.269305	0.612884	0.516303	-0.173843	0.458816	-0.166079	-0.62936	-0.792547	-0.567825	0.188717	-0.264534	0.548163		ref|XP_567620.1| delta DNA polymerase [Cryptococcus neoformans var. neoformans JEC21] 0.0 1409
Mellp1_85847_EuGene_00150227								3292	1318	1844	3257		0.8	0.036		0.412194	0.536918	0.679543	-1.69973	0.0473534	-0.679165	-0.149685	-0.4592	-0.27033	0.399412	0.411288	0.771405		gb|EAU88942.1| hypothetical protein CC1G_10070 [Coprinopsis cinerea okayama7#130] 4e-46 191
Mellp1_41988_estExt_Genewise1_C_40004						AAAP ( The Amino Acid/Auxin Permease)		5092	1290	3634	6415		0.8	0.032		0.757636	0.369018	0.473797	-1.02854	-0.344864	-2.96801	0.0581689	-0.201212	0.283563	0.895672	0.797959	0.906813		ref|XP_570525.1| hypothetical protein [Cryptococcus neoformans var. neoformansJEC21] e-154 550
NFE_36878_123847								2997	3340	3736	6595		0.8	0.024		-0.526745	-0.537549	-0.144686	0.192099	-0.0923181	-0.840134	-0.247324	-0.131099	0.12329	0.857515	0.641293	0.705658
Mellp1_110517_fgenesh2_pg_45_21								1043	52	653	1152		0.8	0.045		1.31695	1.06536	1.25921	-3.48024	-2.78809	-3.06308	0.581051	0.290817	0.743518	1.15539	1.45738	1.46173		No hits found
Mellp1_89871_EuGene_00330076				A01A				178	7299	1711	3019		0.8	0.458		-3.38142	-3.2886	-2.85148	1.9801	2.06683	2.494	1.37894	-0.528621	-0.58925	0.883181	0.956097	0.880227		pdb|1WKR| A Chain A, Crystal Structure Of Aspartic Proteinase From IrpexLacteus 9e-22 108
Mellp1_53635_fgenesh1_pm_C_scaffold_50000013		GH43						11600	2033	1068	1884		0.8	0.049		2.18463	2.17905	2.06802	-0.24325	-1.41831	0.556437	-1.01183	-1.60354	-1.277	-0.426749	-0.536833	-0.470623		ref|XP_001551065.1| hypothetical protein BC1G_10322 [Botryotinia fuckeliana B05.10] e-112 409
Mellp1_101852_fgenesh2_pg_2_331				M67A				550	60	182	321		0.8	0.053		1.7843	1.13663	1.26073	-1.48178	-1.35063	-2.59093	-0.400367	-0.285557	0.0777351	0.821848	0.455038	0.572973		gb|EDR15421.1| predicted protein [Laccaria bicolor S238N-H82] 6e-45 184
Mellp1_77367_estExt_fgenesh1_pg_C_110222								10187	5497	8292	14629		0.8	0.073		-0.0614894	0.515278	0.0448186	-1.15946	-0.74119	-0.270571	-0.421674	0.0693759	-0.0399923	0.401041	0.80438	0.859487		No hits found
Mellp1_91944_EuGene_00470043								5250	192	627	1105		0.8	0.37		2.30353	2.42513	2.83577	-2.23272	-2.45781	-2.05955	-0.00178052	-1.32877	-0.304766	-0.0482696	-0.0917479	0.960973		No hits found
Mellp1_116147_estExt_fgenesh2_pg_C_130159		GH5						12449	9465	19754	34834		0.8	0.008		-0.73348	-0.456867	-0.126157	-1.33746	-0.450121	-0.714764	0.253774	0.138916	0.28919	0.965188	1.00408	1.16771		ref|XP_568025.1| exo-beta-1,3-glucanase [Cryptococcus neoformans var. neoformansJEC21] e-146 522
Mellp1_111436_fgenesh2_pg_53_89								339	148	6339	11169		0.8	0.054		-1.87863	-2.08728	-2.08828	-4.59972	-1.26003	-3.78696	1.91421	2.50914	2.2013	3.10062	3.06323	2.91239		No hits found
Mellp1_84222_EuGene_01090004								2942	3056	3193	5626		0.8	0.12		-0.339361	-0.319061	-0.172489	-0.069193	-0.18052	-0.417267	-0.571934	0.218044	-0.122806	0.621755	0.454772	0.89806		ref|XP_971765.1| PREDICTED: similar to CG8448-PA, isoform A [Tribolium castaneum] 4e-11 73
Mellp1_50568_estExt_Genewise1Plus_C_640023								517	95	122	214		0.8	0.122		1.54943	1.46681	1.33029	-1.2672	-0.516393	-1.18776	-1.09516	-0.48498	-0.333076	0.13018	-0.012087	0.419955		ref|XP_762346.1| hypothetical protein UM06199.1 [Ustilago maydis 521] 3e-20 100
Mellp1_78214_estExt_fgenesh1_pg_C_260077								1511	2226	1789	3151		0.8	0.018		-0.397603	-0.465725	-0.53278	-0.114977	0.370175	0.02398	-0.409528	-0.220997	-0.0363916	0.609244	0.531319	0.643284		No hits found
Mellp1_71859_estExt_fgenesh1_kg_C_170052								1075	217	415	732		0.8	0.034		1.38212	0.676124	1.11863	-1.20847	-0.840498	-1.70273	-0.167348	-0.365537	-0.404849	0.703103	0.542711	0.266747		No hits found
Mellp1_54248_fgenesh1_pm_C_scaffold_93000005								3441	5004	3519	6196		0.8	0.02		-0.570574	-0.329838	-0.165414	0.0658858	0.574128	-0.0852409	-0.549845	-0.232576	-0.186109	0.50919	0.461007	0.509387		gb|EDR10541.1| predicted protein [Laccaria bicolor S238N-H82] 0.0 1145
Mellp1_115837_estExt_fgenesh2_pg_C_90191								3354	1656	1973	3474		0.8	0.061		0.556746	0.365724	0.377143	-0.542059	0.291428	-1.50397	-0.616986	-0.23511	-0.14446	0.540855	0.245417	0.665274		ref|XP_774166.1| hypothetical protein CNBG4660 [Cryptococcus neoformans var.neoformans B-3501A] 9e-71 271
Mellp1_67876_fgenesh1_pg_C_scaffold_59000035								51	2105	418	736		0.8	0.068		-2.89839	-3.37907	-2.92177	2.19185	1.8422	2.88207	-0.242317	-0.145928	0.305995	0.734365	0.999082	0.631919		No hits found
Mellp1_59872_fgenesh1_pg_C_scaffold_4000093								430	29	170	299		0.8	0.081		1.52457	1.05312	1.72071	-2.42796	-2.35756	-2.51674	-0.175794	-0.0575901	0.511661	0.924306	0.827566	0.973719		gb|EDN61513.1| cell surface flocculin [Saccharomyces cerevisiae YJM789] 1e-06 59
Mellp1_79606_estExt_fgenesh1_pg_C_800027								5466	4415	6627	11664		0.8	0.06		-0.43844	-0.215377	-0.143601	-1.47173	0.0139137	-0.264095	-0.18385	0.0126447	0.207313	0.856032	0.549408	1.07778		sp|Q1DKI1| DCL1_COCIM Dicer-like protein 1 [Includes: Endoribonuclease DCL1 ; ATP-dependent helicase DCL1 ] 2e-70 272
Mellp1_37591_e_gw1_31_63_1								95	75	67	118		0.8	0.025		0.867231	-0.288011	-0.204205	-0.564551	0.533749	-0.575294	-0.147123	-0.551423	-0.408526	0.349428	0.514627	0.474097		ref|XP_382324.1| hypothetical protein FG02148.1 [Gibberella zeae PH-1] 5e-37 157
Mellp1_106861_fgenesh2_pg_20_82								5387	1457	1837	3231		0.8	0.106		1.08829	0.770206	1.27408	-0.793431	-1.08771	-0.645891	-0.217522	-0.858668	-0.448727	0.482357	0.4494	-0.012373		No hits found
Mellp1_65313_fgenesh1_pg_C_scaffold_33000052								63	69	55	97		0.8	0.105		-0.208032	0.111464	-0.338463	-0.49728	-0.110609	0.587644	-0.296803	0.0625089	-0.759565	0.525992	0.560352	0.362792		No hits found
Mellp1_38715_e_gw1_43_41_1						MIP (Major Intrinsic Protein)		256	120	64	112		0.8	0.03		1.04785	1.17192	0.998018	0.0419216	-0.630315	0.546244	-1.17328	-0.892682	-0.743014	-0.156465	-0.201831	-0.00836057		gb|EDR04016.1| predicted protein [Laccaria bicolor S238N-H82] 3e-42 173
Mellp1_108182_fgenesh2_pg_27_144								191	418	129	227		0.8	0.095		-0.354644	0.0828671	-0.33772	1.32785	1.35464	0.0910445	-0.617809	-0.50537	-1.17859	-0.00751383	0.249855	-0.104614		No hits found
Mellp1_36161_e_gw1_19_14_1								2033	981	810	1423		0.8	0.039		0.823032	0.732164	0.614489	-0.0110209	0.589413	-1.55966	-0.672719	-0.694759	-0.446422	0.419631	-0.0414766	0.247326		ref|XP_759410.1| hypothetical protein UM03263.1 [Ustilago maydis 521] 0.0 907
Mellp1_76332_estExt_fgenesh1_pg_C_10332								1664	110	1297	2278		0.8	0.046		1.05657	0.985747	0.82323	-3.24481	-1.67671	-3.95409	0.560096	0.736637	0.489493	1.43963	1.65041	1.1338		No hits found
Mellp1_113846_fgenesh2_pg_96_28								140	38	46	81		0.8	0.122		1.82968	0.34912	1.02152	-0.586157	-0.977164	-0.831416	-0.625767	-0.803365	-0.190246	0.581396	0.307823	-0.0754214		No hits found
Mellp1_36903_e_gw1_25_20_1								272	828	1504	2638		0.8	0.385		-1.8007	-2.05762	-1.65887	0.220332	-1.5166	0.602329	1.68865	-0.0356415	0.236497	1.29503	1.42748	1.59912		gb|AAX51843.1| glutamate decarboxylase [Paxillus involutus] e-155 551
Mellp1_50583_estExt_Genewise1Plus_C_640057								2567	4128	2663	4669		0.8	0.003		-0.158266	-0.51918	-0.522897	0.810297	0.473522	-0.428859	-0.377233	-0.3678	-0.297591	0.463671	0.39344	0.530896		ref|XP_762306.1| hypothetical protein UM06159.1 [Ustilago maydis 521] e-106 389
Mellp1_32805_e_gw1_2_280_1								5188	3465	3461	6068		0.8	0.054		0.268012	0.142058	0.294614	-0.414809	0.0347626	-0.661336	-0.681004	-0.175262	-0.190441	0.348355	0.58169	0.453361		ref|XP_570859.1| NBP35 [Cryptococcus neoformans var. neoformans JEC21] e-115 418
Mellp1_112431_fgenesh2_pg_66_5								4195	1100	2160	3786		0.8	0.037		0.91533	0.404965	0.957065	-1.21275	0.582039	-2.88426	-0.0217663	-0.351604	-0.222271	0.748048	0.70568	0.379523		ref|XP_761718.1| hypothetical protein UM05571.1 [Ustilago maydis 521] 2e-31 139
ycl_NewEugene_Mlp0019_0075								50	67	205	360		0.8	0.371		-0.723364	-1.73067	-1.54124	-0.916957	-0.542707	-1.26716	0.209924	0.557249	1.37962	1.76129	2.0534	0.760612
Mellp1_76947_estExt_fgenesh1_pg_C_60133								477	202	84	147		0.8	0.11		1.26355	1.3545	1.46944	0.794075	-0.795072	0.371414	-1.0618	-0.769232	-1.61032	-0.409918	-0.339797	-0.266839		No hits found
Mellp1_76448_estExt_fgenesh1_pg_C_20087								9338	2754	5933	10383		0.8	0.002		0.504792	0.661586	0.530857	-1.35979	-1.17863	-1.0494	-0.0914542	-0.0187299	-0.155337	0.717852	0.735251	0.702997		gb|EAU93130.1| hypothetical protein CC1G_12665 [Coprinopsis cinerea okayama7#130] 6e-34 149
Mellp1_115657_estExt_fgenesh2_pg_C_70147								8722	1869	4641	8117		0.8	0.011		0.700249	0.817914	0.908904	-1.1739	-1.26634	-1.79927	-0.0547173	-0.108988	-0.13993	0.767799	0.81494	0.533343		No hits found
Mellp1_90299_EuGene_00360084								1374	288	524	917		0.8	0.141		1.01234	0.933718	1.22374	-0.458452	-0.275024	-2.85527	-0.756973	-0.271765	0.0288772	0.424481	0.213331	0.780995		gb|EDR12324.1| predicted protein [Laccaria bicolor S238N-H82] 4e-87 326
Mellp1_78634_estExt_fgenesh1_pg_C_370035								970	64	408	713		0.8	0.053		1.5124	1.31908	1.38022	-2.77261	-1.8078	-2.97367	0.14858	-0.150499	0.463869	0.990036	0.943148	0.947234		ref|XP_757362.1| hypothetical protein UM01215.1 [Ustilago maydis 521] 3e-41 173
Mellp1_60821_fgenesh1_pg_C_scaffold_7000086								205	60	49	86		0.8	0.069		1.09293	1.2396	1.49527	-0.386095	-1.12068	0.0122837	-0.958323	-0.472132	-0.945296	0.201939	-0.207584	0.0480898		gb|EAU88854.1| hypothetical protein CC1G_01227 [Coprinopsis cinerea okayama7#130] 9e-06 54
Mellp1_95497_EuGene_00820014								5123	2089	4192	7325		0.8	0.036		0.144412	0.130233	0.526175	-1.34777	-1.12866	-0.605343	-0.284803	0.0654935	0.152288	0.808423	0.66076	0.878797		ref|XP_759489.1| hypothetical protein UM03342.1 [Ustilago maydis 521] 1e-72 278
Mellp1_116801_estExt_fgenesh2_pg_C_240035								1989	158	617	1078		0.8	0.197		1.7944	1.43724	1.43753	-2.60552	-0.923322	-2.7574	-0.553394	-0.37442	0.529278	0.66343	0.59847	0.753721		gb|EAU84891.1| hypothetical protein CC1G_00410 [Coprinopsis cinerea okayama7#130] 3e-31 140
Mellp1_92359_EuGene_00040164								2351	1176	1393	2433		0.8	0.107		0.430651	0.550082	0.298228	-0.858976	-0.494284	-0.364466	-0.724199	0.0305852	-0.293885	0.472208	0.288437	0.66562		ref|XP_760612.1| hypothetical protein UM04465.1 [Ustilago maydis 521] 1e-67 261
Mellp1_32386_e_gw1_1_521_1								11078	327	5062	8839		0.8	0.168		2.1725	1.30645	1.42393	-3.26506	-2.03945	-5.03697	0.788486	0.0877428	0.636794	1.63222	1.41694	0.876406		ref|ZP_01728105.1| hypothetical protein CY0110_02074 [Cyanothece sp. CCY0110] 2e-21 104
Mellp1_94661_EuGene_00700036								12807	663	4010	6996		0.8	0.057		1.8507	1.67745	1.58634	-2.83049	-2.17738	-2.69276	-0.145037	0.17507	0.0586271	0.552503	0.849658	1.09532		No hits found
Mellp1_38673_e_gw1_43_9_1						MFS (Major Facilitator Superfamily)		10731	13196	12913	22511		0.8	0.006		-0.428355	-0.354371	-0.442821	-0.325929	-0.112131	0.10739	-0.0422575	-0.260739	-0.121608	0.628216	0.687237	0.665369		ref|XP_001260195.1| siderochrome-iron transporter MirC [Neosartorya fischeri NRRL 181] 6e-65 252
Mellp1_52982_fgenesh1_pm_C_scaffold_28000029								728	1021	561	977		0.8	0.16		-0.211235	-0.240195	0.0486609	1.40578	0.982364	-1.32734	-0.269898	-1.08171	-0.178123	0.464467	0.18831	0.218916		No hits found
Mellp1_76888_estExt_fgenesh1_pg_C_50293								1309	279	684	1191		0.8	0.136		0.634517	0.566405	1.27572	-2.36678	0.00547802	-1.85023	0.0019755	-0.621025	0.285867	0.721876	0.568203	0.777994		ref|XP_761319.1| hypothetical protein UM05172.1 [Ustilago maydis 521] 2e-73 281
Mellp1_63926_fgenesh1_pg_C_scaffold_23000018								1579	887	702	1223		0.8	0.082		0.454805	0.675038	0.64824	-0.34164	-0.575152	0.197714	-0.702373	-0.427926	-0.599024	0.0492505	-0.000177644	0.621246		gb|AAC26139.1| RRM3/PIF1 helicase homolog [Schizosaccharomyces pombe] 3e-35 152
Mellp1_88086_EuGene_00240143								134	63	96	167		0.8	0.055		0.316858	0.344376	0.280051	0.0576161	-1.38258	-0.995352	0.112606	-0.491677	-0.130621	0.63688	0.680275	0.571572		No hits found
Mellp1_67588_fgenesh1_pg_C_scaffold_55000039					SSP			113	4379	1298	2259		0.8	0.138		-3.06397	-3.55849	-3.21423	1.85988	1.79215	2.33704	0.203892	0.299377	0.221408	1.05257	1.51063	0.559738		No hits found
Mellp1_50122_estExt_Genewise1Plus_C_500002								5555	2358	2980	5181		0.8	0.002		0.484813	0.546141	0.64547	-0.571928	-0.703845	-0.756079	-0.29628	-0.332436	-0.390636	0.489138	0.478303	0.407339		gb|EAU92573.1| hypothetical protein CC1G_06584 [Coprinopsis cinerea okayama7#130] e-126 456
Mellp1_43054_estExt_Genewise1_C_130158		GT2						1372	267	457	795		0.8	0.031		0.882427	1.14221	1.52345	-2.44708	-0.689526	-0.392009	-0.286362	-0.563371	-0.356498	0.527798	0.175278	0.483689		sp|O13395| CHS6_USTMA Chitin synthase 6 (Chitin-UDP acetyl-glucosaminyl transferase 6)(Class-V chitin synthase 6) 0.0 1041
Mellp1_47180_estExt_Genewise1Plus_C_60085								11381	3495	3390	5892		0.8	0.01		0.929023	1.08612	1.28522	-1.16565	-0.205586	-0.438205	-0.655088	-0.549568	-0.737016	0.0169084	0.211587	0.222254		ref|XP_760545.1| hypothetical protein UM04398.1 [Ustilago maydis 521] e-144 515
Mellp1_85486_EuGene_00140116								2038	385	892	1549		0.8	0.101		1.19526	0.874508	0.924336	0.558937	-1.32451	-3.45285	-0.653638	-0.00415023	0.0737552	0.684599	0.517632	0.606124		No hits found
Mellp1_42674_estExt_Genewise1_C_90100								3835	781	2555	4439		0.8	0.039		0.659402	0.650517	0.69263	-1.71847	-1.27344	-1.89099	-0.088926	0.122986	0.210669	0.844009	1.10936	0.68226		ref|XP_572917.1| cell wall organization and biogenesis-related protein [Cryptococcusneoformans var. neoformans JEC21] 2e-46 188
Mellp1_95166_EuGene_00070071								63	735	276	479		0.8	0.105		-2.29134	-2.06895	-2.07672	0.862289	1.28775	2.03029	-0.485175	0.286262	0.133838	0.698445	0.849058	0.774259		No hits found
Mellp1_37143_e_gw1_26_79_1								1143	1162	889	1543		0.8	0.048		0.206649	-0.216195	-0.0615614	0.60162	0.24643	-0.847091	-0.381612	-0.572911	-0.203295	0.600861	0.164402	0.462704		ref|XP_572441.1| h-sco1 [Cryptococcus neoformans var. neoformans JEC21] 5e-63 243
Mellp1_60405_fgenesh1_pg_C_scaffold_5000308								100	133	103	179		0.8	0.071		-0.330963	-0.0982408	-0.549532	0.708121	-0.983319	0.531872	0.057855	-0.332718	-0.556874	0.351421	0.641018	0.561359		No hits found
Mellp1_86914_EuGene_00010242								459	191	239	414		0.8	0.081		0.819719	0.160331	0.790494	-0.525011	-0.0174905	-1.48666	-0.466775	-0.624468	0.0279798	0.577441	0.306297	0.438144		gb|EAU84056.1| hypothetical protein CC1G_06918 [Coprinopsis cinerea okayama7#130] 8e-55 219
Mellp1_112746_fgenesh2_pg_70_28								2791	2652	2182	3783		0.8	0.173		0.485203	-0.509718	0.0167589	0.499506	0.117809	-0.845674	0.0808474	-0.745296	-0.407746	0.711123	0.541107	0.056079		gb|EAU87884.1| predicted protein [Coprinopsis cinerea okayama7#130] 2e-13 78
Mellp1_71568_estExt_fgenesh1_kg_C_130036								4813	4198	5424	9401		0.8	0.112		-0.412547	-0.206361	-0.0870402	-0.342916	-0.704179	-0.250471	-0.313874	0.25363	-0.128023	0.743363	1.03955	0.408869		No hits found
Mellp1_113384_fgenesh2_pg_83_9								81	217	59	102		0.8	0.246		-0.659383	0.370203	-0.683118	0.290517	0.304913	2.69899	-0.624904	-0.226159	-1.49974	0.0137251	0.103581	-0.0886255		No hits found
Mellp1_90899_EuGene_00030168								1212	456	540	936		0.8	0.081		0.879392	0.656236	0.67791	-0.261477	0.064972	-1.82574	-0.553348	-0.645246	-0.0849591	0.498905	0.122786	0.47057		gb|EAU85277.1| hypothetical protein CC1G_10063 [Coprinopsis cinerea okayama7#130] e-122 444
Mellp1_72897_estExt_fgenesh1_kg_C_450052								3295	2647	2774	4801		0.8	0.083		-0.104699	0.161272	-0.0402211	-0.177876	-0.149652	-0.60471	-0.179932	-0.616715	0.0676839	0.524761	0.684826	0.43526		No hits found
Mellp1_91670_EuGene_00440087								7546	1109	3651	6316		0.8	0.027		1.05359	0.985002	1.01424	-1.40026	-1.77904	-2.06644	0.0753078	-0.102203	-0.0626381	0.923044	0.536164	0.823233		gb|EAU84035.1| hypothetical protein CC1G_12475 [Coprinopsis cinerea okayama7#130] 2e-63 247
Mellp1_90379_EuGene_00370032								1568	1530	1147	1984		0.8	0.028		0.0227009	0.050054	0.0373508	0.116626	0.509093	-0.620513	-0.410902	-0.550187	-0.282452	0.525862	0.176888	0.425478		gb|EDL99814.1| programmed cell death 2, isoform CRA_a [Rattus norvegicus] 7e-21 107
Mellp1_39282_e_gw1_51_9_1								9092	9523	9349	16171		0.8	0.041		-0.153281	-0.305737	-0.244344	-0.338088	0.265455	-0.430126	-0.0783954	-0.485368	-0.0189927	0.616795	0.500513	0.671569		ref|XP_570873.1| signal sequence binding protein [Cryptococcus neoformans var. neoformans JEC21] 0.0 1540
Mellp1_92181_EuGene_00490088								2468	1460	1464	2532		0.8	0.009		0.439607	0.238203	0.428022	-0.457739	-0.259926	-0.4486	-0.466847	-0.391132	-0.297527	0.482458	0.282779	0.450702		gb|EAU93322.1| hypothetical protein CC1G_08635 [Coprinopsis cinerea okayama7#130] 4e-06 57
Mellp1_108766_fgenesh2_pg_31_142								1865	2096	1580	2732		0.8	0.018		-0.0588073	-0.358244	0.0572772	0.711921	-0.0361932	-0.529954	-0.510325	-0.261788	-0.306538	0.28005	0.509534	0.503068		ref|YP_001335545.1| N-hydroxyarylamine O-acetyltransferase [Klebsiella pneumoniaesubsp. pneumoniae MGH 78578] 5e-13 79
Mellp1_115255_estExt_fgenesh2_pg_C_30299								10596	5438	5959	10303		0.8	0.011		0.880123	0.223926	0.270923	-0.274916	-0.429732	-0.807624	-0.319607	-0.536659	-0.259978	0.440362	0.443615	0.369567		ref|XP_759567.1| hypothetical protein UM03420.1 [Ustilago maydis 521] 4e-20 102
Mellp1_108595_fgenesh2_pg_30_101								333	75	139	240		0.8	0.035		0.880236	0.981599	1.06183	-0.921371	-1.49264	-1.14666	-0.459541	-0.156186	-0.250178	0.359546	0.42139	0.72197		No hits found
Mellp1_29805_gw1_2_378_1								963	83	308	533		0.8	0.068		1.55541	1.45464	1.51722	-2.56684	-1.08526	-2.44005	-0.178454	-0.320545	0.0978573	0.79034	0.355729	0.819945		ref|XP_001383173.2| hypothetical protein PICST_30171 [Pichia stipitis CBS 6054] 1e-28 128
Mellp1_78668_estExt_fgenesh1_pg_C_370123								666	79	310	535		0.8	0.195		1.33033	1.09108	0.951123	-1.58986	-1.25637	-3.01177	-0.622599	0.296688	0.385407	0.84271	0.900552	0.682701		ref|XP_959027.1| hypothetical protein NCU08999 [Neurospora crassa OR74A] 5e-24 115
Mellp1_84253_EuGene_00100016								727	216	298	515		0.8	0.142		0.995656	0.286579	1.37314	0.406737	0.136965	-3.15183	0.0187248	-0.887872	-0.33764	0.384806	0.240265	0.534463		ref|XP_567559.1| hypothetical protein [Cryptococcus neoformans var. neoformansJEC21] 2e-14 80
Mellp1_91384_EuGene_00420021								191	24	84	145		0.8	0.254		1.92569	0.0422984	1.45025	-1.80963	-1.45553	-2.21641	-0.23326	-0.522962	0.605464	0.955444	0.884602	0.374053		ref|XP_567297.1| glycine hydroxymethyltransferase [Cryptococcus neoformans var.neoformans JEC21] 8e-21 102
Mellp1_75250_estExt_fgenesh1_pm_C_320017								41471	117	24658	42580		0.8	0.007		1.87216	2.29544	2.7227	-5.79218	-6.52816	-6.21468	1.61556	1.55381	1.47079	2.44252	2.25317	2.30887		gb|ABS86569.1| hypothetical protein [Melampsora medusae f. sp. deltoidis] 1e-30 135
Mellp1_71668_estExt_fgenesh1_kg_C_140070								2151	392	589	1017		0.8	0.02		1.51186	1.11528	1.42612	-0.673915	-0.142138	-2.49845	-0.572659	-0.626785	-0.351677	0.372258	0.12608	0.314027		ref|YP_001546224.1| pantoate--beta-alanine ligase [Herpetosiphon aurantiacus ATCC23779] 2e-27 125
Mellp1_41385_estExt_Genewise1_C_10036								3176	3123	3357	5795		0.8	0.056		-0.207865	-0.0406302	-0.444484	0.0378356	-0.892928	0.0899885	-0.21074	0.155053	-0.396286	0.58775	0.539819	0.782489		ref|XP_567917.1| prephenate dehydrogenase [Cryptococcus neoformans var. neoformansJEC21] e-130 468
Mellp1_103597_fgenesh2_pg_6_256								52	113	73	127		0.8	0.137		-0.636327	-0.452203	-1.07439	0.812882	0.122669	0.234971	0.155851	-0.411061	-0.428886	0.500806	0.914388	0.261305		No hits found
Mellp1_115398_estExt_fgenesh2_pg_C_50021		GT76						5330	1128	1997	3445		0.8	0.073		0.865561	1.3104	1.03897	-1.82638	-0.925282	-0.755304	-0.352337	-0.10691	-0.574119	0.276058	0.315607	0.733736		gb|EAU91361.1| hypothetical protein CC1G_07396 [Coprinopsis cinerea okayama7#130] 3e-05 50
Mellp1_68703_fgenesh1_pg_C_scaffold_72000028								198	806	179	308		0.8	0.07		-0.956263	-0.467504	-0.470955	1.57209	1.5071	1.11275	-0.739963	-1.03167	-0.556264	-0.250151	0.0597962	0.221036		ref|XP_001803285.1| hypothetical protein SNOG_13071 [Phaeosphaeria nodorum SN15] 5e-37 159
Mellp1_107022_fgenesh2_pg_21_52								8659	76	7360	12691		0.8	0.055		1.70618	1.51372	1.67231	-5.71317	-3.12563	-6.78834	1.6386	1.19667	1.35309	2.37069	2.21329	1.96261		No hits found
Mellp1_78810_estExt_fgenesh1_pg_C_420065								1503	449	1047	1805		0.8	0.092		0.54384	0.209201	0.74539	-0.773563	-0.891058	-2.06037	0.0546139	-0.423891	0.30381	0.693053	0.712872	0.886106		No hits found
Mellp1_105317_fgenesh2_pg_13_41								20	90	58	101		0.8	0.16		-1.56673	-1.65214	-1.23531	1.44023	0.739346	-0.232616	-0.0740752	-0.310366	0.461076	1.14928	0.769274	0.512025		No hits found
Mellp1_93485_EuGene_00050129								1792	141	683	1176		0.8	0.037		1.64742	1.154	1.45208	-2.413	-1.12351	-3.22392	-0.179124	0.239182	0.0174831	0.951982	0.814275	0.663134		gb|EDR12799.1| spermidine synthase [Laccaria bicolor S238N-H82] 4e-49 199
Mellp1_72899_estExt_fgenesh1_kg_C_460001								27676	80	8198	14105		0.8	0.075		2.91721	2.54938	2.90934	-5.96298	-4.64308	-6.33844	1.40075	0.835457	0.873804	1.65192	1.91049	1.89615		No hits found
Mellp1_36213_e_gw1_20_7_1								6831	3623	4989	8584		0.8	0.05		0.227728	0.325888	0.225246	-1.42002	0.0522457	-0.59788	-0.124788	-0.421457	-0.0346229	0.518623	0.825377	0.423663		gb|EDR15852.1| predicted protein [Laccaria bicolor S238N-H82] 0.0 1085
Mellp1_107814_fgenesh2_pg_25_115								48	1566	1130	1944		0.8	0.098		-3.7218	-3.79728	-3.68349	2.36643	1.49103	0.036363	0.564177	0.802078	1.1143	1.85074	1.67882	1.29863		No hits found
Mellp1_116697_estExt_fgenesh2_pg_C_220075								3116	1422	1768	3040		0.8	0.079		0.418525	0.256665	0.813624	-0.0815296	-0.256867	-1.56802	-0.444022	-0.594669	0.0744656	0.531748	0.444551	0.405524		ref|XP_001383285.2| hypothetical protein PICST_44021 [Pichia stipitis CBS 6054] 8e-07 59
Mellp1_46599_estExt_Genewise1Plus_C_20183								743	58	160	276		0.8	0.194		2.47528	1.4193	1.59898	-1.05227	-1.93807	-2.55971	-0.429717	-0.821137	0.106549	0.619427	0.540815	0.0405514		gb|EAU88113.1| hypothetical protein CC1G_03785 [Coprinopsis cinerea okayama7#130] 1e-35 151
Mellp1_114877_estExt_fgenesh2_pg_C_10280								1311	2530	1093	1879		0.8	0.062		-0.229386	-0.44071	-0.23394	1.0064	0.905929	0.0282104	-0.495104	-0.877414	-0.317911	0.083044	0.207324	0.363558		emb|CAE84137.1| phosphoribosylaminoimidazole carboxylase [Hebeloma cylindrosporum] e-146 522
Mellp1_73144_estExt_fgenesh1_kg_C_550023								928	140	180	309		0.8	0.15		1.76606	1.60456	1.64365	-0.47858	-0.675734	-2.03192	-1.179	-0.556997	-0.349831	0.326803	0.0650706	-0.134071		ref|XP_760283.1| hypothetical protein UM04136.1 [Ustilago maydis 521] 9e-22 105
Mellp1_44511_estExt_Genewise1_C_340062								2890	3968	2425	4166		0.8	0.027		-0.317663	-0.187084	-0.0440566	0.537916	0.285689	-0.000708288	-0.582464	-0.387992	-0.337352	0.257009	0.228692	0.548014		ref|XP_759508.1| hypothetical protein UM03361.1 [Ustilago maydis 521] 0.0 1245
Mellp1_41015_e_gw1_96_2_1								1323	750	666	1143		0.8	0.138		0.630795	0.476489	0.407081	0.503408	-0.127907	-1.31454	-0.632135	-0.717264	-0.108971	0.497884	-0.0883719	0.473531		gb|EDR14981.1| predicted protein [Laccaria bicolor S238N-H82] 0.0 727
Mellp1_33547_e_gw1_4_78_1								6510	7687	4755	8165		0.8	0.039		0.279287	-0.257964	-0.106566	0.495974	0.231786	-0.0936754	-0.369033	-0.521978	-0.553219	0.404604	0.0259052	0.464879		ref|XP_758634.1| hypothetical protein UM02487.1 [Ustilago maydis 521] e-103 377
Mellp1_50709_estExt_Genewise1Plus_C_700018								1242	234	436	747		0.8	0.056		1.05885	1.04725	1.38533	-2.05711	0.605976	-2.28681	-0.458546	-0.411401	-0.174914	0.389216	0.190073	0.71208		ref|XP_758603.1| hypothetical protein UM02456.1 [Ustilago maydis 521] 0.0 891
Mellp1_74783_estExt_fgenesh1_pm_C_170024								24212	5067	12745	21860		0.8	0.03		0.920113	0.796186	0.781127	-1.78696	-1.54462	-0.940818	0.129236	-0.109784	-0.299501	0.670091	0.608515	0.776412		No hits found
Mellp1_67401_fgenesh1_pg_C_scaffold_53000035								207	5132	8081	13842		0.8	0.182		-4.52741	-3.98624	-3.47516	0.114065	0.607584	1.18777	0.717534	1.65869	1.49889	1.99091	1.92303	2.29035		No hits found
Mellp1_79245_estExt_fgenesh1_pg_C_590019								28576	3170	22415	38374		0.8	0.049		0.85572	0.735239	0.732112	-3.81141	-0.575994	-2.80675	0.219302	0.516942	0.535758	1.23097	0.961269	1.40684		gb|EDR00969.1| predicted protein [Laccaria bicolor S238N-H82] 2e-61 241
Mellp1_38954_e_gw1_46_50_1								3090	584	2013	3446		0.8	0.037		0.822878	0.529205	0.796709	-2.90855	-0.293033	-1.86204	0.289951	0.0996249	-0.0954525	1.05756	0.756543	0.8066		ref|XP_001729801.1| hypothetical protein MGL_2787 [Malassezia globosa CBS 7966] 3e-23 110
Mellp1_70394_estExt_fgenesh1_kg_C_10033					SSP			12287	27	1565	2679		0.8	0.436		3.53871	3.56609	3.38633	-5.66122	-5.53304	-4.76979	1.56499	-0.153866	0.162627	1.4965	1.58556	0.817111		ref|XP_962095.1| hypothetical protein NCU07962 [Neurospora crassa OR74A] 5e-05 50
Mellp1_71275_estExt_fgenesh1_kg_C_90030								1580	1114	890	1522		0.8	0.231		0.203076	0.571993	0.264873	-0.139037	0.0814154	-0.413232	-1.14055	-0.125292	-0.180647	0.35921	0.0287788	0.489415		No hits found
Mellp1_94260_EuGene_00680039								2466	148	714	1221		0.8	0.082		1.94966	1.78119	1.41658	-2.9291	-1.8569	-2.24674	0.152166	0.0509178	-0.421874	0.552935	0.636314	0.914861		gb|EDR09713.1| predicted protein [Laccaria bicolor S238N-H82] 1e-08 63
Mellp1_78848_estExt_fgenesh1_pg_C_440035		GH5						4050	3695	4582	7835		0.8	0.005		-0.182887	-0.245707	-0.319419	-0.190932	-0.0556518	-0.89888	-0.030755	-0.0378869	-0.145727	0.789165	0.687371	0.63131		gb|ABR27262.1| endo-beta-mannanase [Metopus es] 1e-29 135
Mellp1_72913_estExt_fgenesh1_kg_C_460016								4634	324	811	1386		0.8	0.08		2.03086	1.92994	2.10999	-2.49229	-0.508634	-2.44778	-0.103234	-0.647374	-0.719887	0.264202	0.186129	0.398075		No hits found
Mellp1_28527_gw1_32_64_1								215	106	82	139		0.8	0.018		0.759916	0.886045	0.647472	-0.00239941	-1.0685	0.281603	-0.651689	-0.536313	-0.722852	0.260236	0.183792	-0.0373081		gb|EAU83256.1| hypothetical protein CC1G_11892 [Coprinopsis cinerea okayama7#130] 2e-98 361
Mellp1_72308_estExt_fgenesh1_kg_C_280005								17568	4209	3415	5833		0.8	0.066		1.54406	1.53389	1.43322	-0.292724	-1.18279	-0.197288	-0.601813	-0.807946	-1.16807	-0.24024	0.0659442	-0.0862419		No hits found
Mellp1_116166_estExt_fgenesh2_pg_C_130213								589	389	441	753		0.8	0.012		0.340172	0.486635	-0.331637	-0.599634	-0.72359	0.0204882	-0.318966	-0.202708	-0.23202	0.503076	0.386797	0.671386		No hits found
Mellp1_79280_estExt_fgenesh1_pg_C_600038								3862	267	1282	2188		0.8	0.093		1.5504	1.46956	1.67648	-2.01122	-1.65266	-3.19463	-0.341783	0.175653	0.0897446	0.731404	0.494706	1.01235		gb|EAU87827.1| predicted protein [Coprinopsis cinerea okayama7#130] 3e-23 114
Mellp1_79287_estExt_fgenesh1_pg_C_600052								2597	1010	1431	2443		0.8	0.093		0.575184	0.542296	0.615963	-1.05579	-1.25323	-0.0472145	-0.588539	0.107954	-0.364489	0.345766	0.518768	0.603322		No hits found
Mellp1_71466_estExt_fgenesh1_kg_C_120005								16681	12575	15167	25868		0.8	0.03		-0.140297	-0.0359939	0.110141	-0.910204	0.108167	-0.486846	-0.263411	-0.216641	0.00223227	0.544677	0.47578	0.812396		gb|EAU92260.1| hypothetical protein CC1G_00479 [Coprinopsis cinerea okayama7#130] e-152 543
Mellp1_87660_EuGene_00220077								1315	1568	1231	2100		0.8	0.13		-0.235143	-0.342389	-0.047974	0.283165	0.318809	-0.466299	0.0914114	-0.769895	-0.231836	0.503665	0.347109	0.549377		gb|EAU92715.1| hypothetical protein CC1G_01760 [Coprinopsis cinerea okayama7#130] 0.0 672
Mellp1_58653_fgenesh1_pg_C_scaffold_1000372								6563	2555	2781	4743		0.8	0.042		0.606694	0.777425	0.917134	-0.630854	-0.909147	-0.242667	-0.723771	-0.256063	-0.434526	0.228343	0.233643	0.43379		No hits found
Mellp1_41010_e_gw1_95_20_1								737	277	490	835		0.8	0.16		0.572384	0.203962	0.590607	-1.30737	-0.29349	-1.27505	0.0941188	-0.461932	-0.0306625	0.879685	0.859774	0.167974		ref|XP_660664.1| hypothetical protein AN3060.2 [Aspergillus nidulans FGSC A4] 3e-11 70
Mellp1_113622_fgenesh2_pg_89_19								50	234	58	99		0.8	0.007		-0.734804	-0.634731	-1.18486	1.98453	0.39512	1.72657	-0.728179	-0.66131	-0.537477	0.193439	0.0434184	0.138277		No hits found
Mellp1_62442_fgenesh1_pg_C_scaffold_14000144								7182	1258	4430	7541		0.8	0.177		0.391679	0.915217	1.04795	-1.8112	-2.05584	-1.31723	-0.474027	0.432753	0.305029	0.651209	0.890192	1.02427		ref|XP_757042.1| hypothetical protein UM00895.1 [Ustilago maydis 521] 6e-10 69
Mellp1_93839_EuGene_00610077								567	97	159	271		0.8	0.077		1.44037	1.14411	1.50067	-0.880028	-1.40253	-1.26338	-0.752537	-0.563218	-0.104554	0.383446	0.19914	0.298509		gb|EDQ99930.1| predicted protein [Laccaria bicolor S238N-H82] 8e-44 182
Mellp1_103562_fgenesh2_pg_6_221								470	53	251	426		0.8	0.166		1.31928	0.691006	1.13244	-1.80302	-1.63799	-2.84381	0.503762	-0.231	0.148468	1.22815	0.960227	0.532484		gb|EDR13571.1| predicted protein [Laccaria bicolor S238N-H82] 2e-59 231
Mellp1_91159_EuGene_00400017								555	34	136	231		0.8	0.199		1.85268	1.56555	2.08168	-2.19928	-2.08839	-2.33148	-0.221558	-0.704337	0.336317	0.648394	0.72246	0.337976		ref|XP_757100.1| hypothetical protein UM00953.1 [Ustilago maydis 521] 2e-05 51
Mellp1_88549_EuGene_00270100								2398	286	572	971		0.8	0.078		1.60567	1.4503	1.77549	-2.40149	-1.23961	-0.735639	-0.742203	-0.243879	-0.388626	0.261843	0.100833	0.557313		No hits found
Mellp1_93263_EuGene_00580042								2772	886	1315	2235		0.8	0.029		0.615136	0.990787	0.66926	-1.30069	-0.965318	-0.397812	-0.169472	-0.289241	-0.494195	0.432737	0.307172	0.601635		ref|XP_001728315.1| hypothetical protein NCU11138 [Neurospora crassa OR74A] 9e-07 59
Mellp1_69672_fgenesh1_pg_C_scaff_103000015								1826	763	1142	1940		0.8	0.022		0.290986	0.581148	0.513874	-1.05134	-1.0182	-0.31931	-0.305592	-0.0649564	-0.274783	0.438055	0.496989	0.713125
Mellp1_68472_fgenesh1_pg_C_scaffold_68000005								42	320	75	128		0.8	0.034		-1.45065	-1.67887	-0.937317	2.24054	1.04296	1.48041	-0.395772	-0.71664	-0.38205	0.300545	0.390485	0.10635		No hits found
Mellp1_101443_fgenesh2_pg_1_536						DASS (Divalent Anion:Na+ Symporter)		1096	504	456	775		0.8	0.067		0.592303	0.700689	0.871274	-0.423795	-0.0248509	-0.749226	-0.736731	-0.632915	-0.259313	-0.0141029	0.337393	0.339274		ref|XP_759007.1| hypothetical protein UM02860.1 [Ustilago maydis 521] 9e-88 328
Mellp1_118195_estExt_fgenesh2_pg_C_640050								7647	1935	3702	6286		0.8	0.108		0.648794	0.923786	0.911661	-1.7678	-0.990007	-0.706269	-0.23411	-0.590382	0.168855	0.399376	0.558191	0.677902		gb|EDP49812.1| conserved hypothetical protein [Aspergillus fumigatus A1163] 7e-12 76
Mellp1_108344_fgenesh2_pg_29_15								1328	97	129	219		0.8	0.062		2.26214	2.56472	2.4789	-2.01673	-1.35765	-0.635283	-0.862773	-0.941475	-0.988716	-0.246067	-0.426329	0.169273		No hits found
Mellp1_95557_EuGene_00840006								932	13256	24257	41159		0.8	0.063		-3.2857	-3.46647	-3.74399	-0.773009	1.82747	-0.0620793	0.924027	1.52796	1.15571	1.91471	1.93043	2.05094		ref|XP_778195.1| hypothetical protein CNBA1950 [Cryptococcus neoformans var.neoformans B-3501A] 2e-41 173
Mellp1_102526_fgenesh2_pg_3_398								835	77	210	357		0.8	0.109		2.09275	1.44604	1.45985	-1.49236	-1.68513	-2.16406	-0.744346	-0.113795	-0.114312	0.307353	0.362271	0.645749		ref|XP_569126.1| hypothetical protein [Cryptococcus neoformans var. neoformansJEC21] 4e-11 73
Mellp1_116225_estExt_fgenesh2_pg_C_140211					SSP			826	25847	29292	49696		0.8	0.053		-4.09871	-3.94562	-3.97495	0.968349	0.978799	0.935632	0.815184	1.29269	1.31647	1.88289	1.85534	1.97393		ref|XP_757776.1| hypothetical protein UM01629.1 [Ustilago maydis 521] 5e-23 111
Mellp1_101809_fgenesh2_pg_2_288								70	428	747	1267		0.8	0.278		-2.44398	-2.6275	-2.56576	0.0209725	2.79602	-2.63824	0.158414	0.928346	1.49924	1.77808	1.55511	1.5393		ref|XP_760157.1| hypothetical protein UM04010.1 [Ustilago maydis 521] 2e-14 83
Mellp1_53165_fgenesh1_pm_C_scaffold_33000034								7747	2790	3924	6655		0.8	0.048		0.561954	0.660714	0.782839	-0.447485	-1.62342	-0.34402	-0.533335	-0.044284	-0.360826	0.458332	0.32217	0.567357		gb|EDR15116.1| predicted protein [Laccaria bicolor S238N-H82] 5e-65 251
Mellp1_72241_estExt_fgenesh1_kg_C_260015								3067	721	1601	2714		0.8	0.066		0.752959	0.918978	0.730896	-0.575859	-1.59388	-1.69466	-0.259336	-0.17007	0.0172914	0.900316	0.646223	0.327141		No hits found
Mellp1_87907_EuGene_00230134								293	29	80	135		0.8	0.244		1.68882	0.933057	2.12365	-1.63851	-1.39837	-2.22379	-0.981507	-0.0926351	0.191643	0.590027	0.497767	0.309846		gb|EAU84597.1| hypothetical protein CC1G_00116 [Coprinopsis cinerea okayama7#130] 4e-49 199
Mellp1_91952_EuGene_00470051								2928	4385	3904	6612		0.8	0.034		-0.682111	-0.465187	-0.482065	-0.4126	-0.0324722	0.563424	-0.0479158	0.0376605	-0.374301	0.527792	0.661834	0.705941		No hits found
Mellp1_79414_estExt_fgenesh1_pg_C_660051		GT1						4554	976	1412	2391		0.8	0.137		0.999246	1.39957	1.23175	-1.48642	-0.877175	-0.671179	-0.60973	-0.624509	-0.203223	0.135891	-0.0124277	0.718205		ref|XP_774505.1| hypothetical protein CNBG1500 [Cryptococcus neoformans var. neoformans B-3501A] e-129 467
Mellp1_43615_estExt_Genewise1_C_210020		CE4						23601	11343	12014	20342		0.8	0.019		0.475951	0.385276	0.823018	-0.803961	-0.53105	-0.152113	-0.497889	-0.480492	-0.259725	0.460747	0.206187	0.374051		ref|XP_758528.1| hypothetical protein UM02381.1 [Ustilago maydis 521] e-154 548
Mellp1_37432_e_gw1_29_129_1								3400	3430	2720	4601		0.8	0.027		0.0357144	0.016227	-0.146403	-0.134583	-0.0438666	0.120782	-0.318707	-0.42931	-0.313592	0.53794	0.170888	0.504911		gb|EDR04877.1| GTP-binding protein [Laccaria bicolor S238N-H82] 8e-65 249
Mellp1_116791_estExt_fgenesh2_pg_C_230173								5001	3033	3059	5170		0.8	0.016		0.49926	0.0557138	0.481812	-0.773076	-0.0383538	-0.315474	-0.29939	-0.396956	-0.394233	0.577683	0.303822	0.299192		ref|XP_566584.1| ferric reductase transmembrane component [Cryptococcus neoformansvar. neoformans JEC21] 9e-38 162
Mellp1_114114_fgenesh2_pg_113_2								66	172	96	163		0.8	0.031		-0.888874	-0.465626	-1.06899	-0.363994	0.115782	1.96551	-0.181222	-0.379326	-0.221274	0.517498	0.68523	0.285275		No hits found
Mellp1_94033_EuGene_00640059								8761	5177	3978	6721		0.8	0.011		0.623889	0.550902	0.535523	-0.213742	-0.201526	-0.151538	-0.451152	-0.557123	-0.69829	0.213175	0.0971865	0.252694		gb|EAU90483.1| hypothetical protein CC1G_00867 [Coprinopsis cinerea okayama7#130] 7e-20 102
Mellp1_36137_e_gw1_19_110_1								3527	3737	3081	5205		0.8	0.02		-0.167648	-0.09988	-0.0700156	-0.0629069	0.0888107	-0.112577	-0.316477	-0.482883	-0.122963	0.486912	0.397297	0.462331		gb|EDR10047.1| predicted protein [Laccaria bicolor S238N-H82] 5e-25 117
Mellp1_43988_estExt_Genewise1_C_250148								4737	4757	4324	7303		0.8	0.026		0.0712013	-0.437402	-0.0079441	0.0970311	0.109368	-0.562036	-0.281309	-0.402981	-0.0852086	0.52961	0.616129	0.353541		gb|EDR11846.1| predicted protein [Laccaria bicolor S238N-H82] e-126 455
Mellp1_37031_e_gw1_25_28_1								20758	295	16520	27902		0.8	0.035		1.67097	1.57642	1.28182	-5.48185	-3.29432	-5.10341	1.20705	1.34772	0.986254	1.96351	1.76972	2.07611		gb|EAU86801.1| hypothetical protein CC1G_09926 [Coprinopsis cinerea okayama7#130] 0.0 659
Mellp1_89990_EuGene_00340058		GH35						1612	1377	2160	3647		0.8	0.062		-0.335007	-0.34651	-0.347918	0.00406368	-0.186902	-1.52844	0.234033	-0.239655	0.242111	0.836032	0.692501	0.97569		gb|EDR02353.1| glycoside hydrolase family 35 protein [Laccaria bicolor S238N-H82] 0.0 735
Mellp1_51787_fgenesh1_pm_C_scaffold_5000072								6562	4453	5649	9539		0.8	0.056		0.0483811	-0.047832	0.176585	-0.0905389	-0.230306	-1.18065	-0.366576	-0.239015	0.133991	0.568874	0.474245	0.75284		ref|XP_762489.1| hypothetical protein UM06342.1 [Ustilago maydis 521] e-112 408
Mellp1_104217_fgenesh2_pg_8_228								187	29	72	122		0.8	0.232		1.42144	0.845339	1.25261	-1.55598	-1.36881	-1.67295	-0.41422	-0.571825	0.391475	0.909779	0.298533	0.46461		ref|XP_569506.1| hypothetical protein [Cryptococcus neoformans var. neoformansJEC21] 8e-06 53
Mellp1_95581_EuGene_00840030		GT22						12271	3525	7726	13042		0.8	0.001		0.644445	0.484181	0.655953	-1.77281	-1.00856	-0.833114	-0.0425311	-0.100454	-0.0751428	0.65196	0.717025	0.67904		ref|XP_502394.1| hypothetical protein [Yarrowia lipolytica] 7e-74 281
Mellp1_43524_estExt_Genewise1_C_190106								9011	11119	7437	12553		0.8	0.023		-0.225777	-0.0809317	-0.0717872	0.205701	0.496272	-0.170456	-0.552052	-0.328842	-0.328557	0.231248	0.301863	0.523319		ref|XP_566776.1| t-complex protein 1, beta subunit (tcp-1-beta) [Cryptococcusneoformans var. neoformans JEC21] 0.0 744
Mellp1_92950_EuGene_00540023						MFS (Major Facilitator Superfamily)		468	8144	3524	5940		0.8	0.077		-2.75104	-2.7436	-2.52821	1.30836	1.23344	1.79653	0.246551	0.527484	-0.06168	1.00176	1.15125	0.819151		gb|EAU90005.1| hypothetical protein CC1G_05921 [Coprinopsis cinerea okayama7#130] 5e-87 325
Mellp1_108582_fgenesh2_pg_30_88								16105	4138	10725	18074		0.8	0.013		0.725272	0.506487	0.553549	-1.18367	-1.24185	-1.67017	-0.000806081	-0.0817709	0.10837	0.634002	0.764088	0.886491		ref|XP_001247486.1| hypothetical protein CIMG_01257 [Coccidioides immitis RS] 2e-53 210
Mellp1_32479_e_gw1_1_75_1								504	119	285	481		0.8	0.035		0.552962	0.601348	1.07122	-2.37594	-0.0866043	-1.54613	0.0598668	-0.152924	-0.144272	0.436906	0.792664	0.790895		gb|EDR11214.1| predicted protein [Laccaria bicolor S238N-H82] 0.0 713
Mellp1_60902_fgenesh1_pg_C_scaffold_7000167								7466	1822	4629	7800		0.8	0.047		0.8897	0.400997	0.705077	-0.552338	-1.50732	-2.04825	-0.262426	0.185924	0.00371726	0.889088	0.584843	0.710988		No hits found
Mellp1_44211_estExt_Genewise1_C_290075		GH13						13983	4596	12519	21089		0.8	0.038		0.26437	0.150165	0.464519	-1.94556	-0.794049	-1.1971	0.089824	0.25716	0.053164	0.854141	0.683723	1.11964		gb|EAU84363.1| hypothetical protein CC1G_01359 [Coprinopsis cinerea okayama7#130] 0.0 1011
Mellp1_113635_fgenesh2_pg_89_32								1570	306	614	1034		0.8	0.073		1.34896	1.01377	0.877132	-1.49447	-0.323378	-2.02379	-0.24377	-0.587945	0.00441062	0.489225	0.614085	0.325776		gb|EAU91270.1| hypothetical protein CC1G_06905 [Coprinopsis cinerea okayama7#130] 0.0 639
Mellp1_117508_estExt_fgenesh2_pg_C_400042								664	71	249	419		0.8	0.164		1.68839	1.1798	1.10526	-1.84538	-1.56672	-2.27168	-0.613508	-0.00261458	0.343409	0.744473	0.552311	0.686253		ref|XP_572704.1| hypothetical protein [Cryptococcus neoformans var. neoformansJEC21] 9e-30 135
Mellp1_117733_estExt_fgenesh2_pg_C_470048								3807	1011	1263	2126		0.8	0.025		0.976002	1.04019	1.24305	-0.817252	-1.3176	-0.345744	-0.440206	-0.556027	-0.520417	0.224756	0.0619633	0.451286		No hits found
RHA_92310_92310								467	30	169	284		0.8	0.379		0.908332	1.42634	2.26384	-3.31648	-3.23024	-0.688978	1.02783	-0.226623	-0.609902	0.842724	0.834383	0.768779
Mellp1_117914_estExt_fgenesh2_pg_C_530035								3197	1979	1643	2766		0.8	0.186		0.678222	0.18037	0.536798	0.943462	-0.0359387	-1.58692	-0.948827	-0.369891	-0.16645	0.535294	-0.119876	0.353755		ref|XP_001396563.1| hypothetical protein An15g00240 [Aspergillus niger] 4e-28 130
Mellp1_62741_fgenesh1_pg_C_scaffold_16000009								5310	3908	4376	7367		0.8	0.053		-0.139715	0.177473	0.149113	-0.65643	-0.602242	0.118475	-0.0979408	-0.135723	-0.416526	0.764221	0.310983	0.528312		gb|EAU84433.1| predicted protein [Coprinopsis cinerea okayama7#130] 2e-07 57
Mellp1_32760_e_gw1_2_36_1								1310	2850	1033	1738		0.8	0.045		-0.431172	-0.116402	-0.342256	0.29898	1.11103	1.06363	-0.663394	-0.765361	-0.489292	0.0592221	-0.0818479	0.356866		gb|EDR03294.1| predicted protein [Laccaria bicolor S238N-H82] 0.0 649
Mellp1_76541_estExt_fgenesh1_pg_C_20384								2217	570	1165	1960		0.8	0.149		0.855142	0.491477	0.952059	-0.97704	-1.16685	-1.43595	-0.637063	0.00654235	0.145131	0.787812	0.360116	0.618617		gb|EAU91115.1| predicted protein [Coprinopsis cinerea okayama7#130] 2e-07 60
Mellp1_90720_EuGene_00390101								3731	627	1715	2885		0.8	0.137		1.41522	0.749015	0.883559	-0.68153	-0.809839	-3.17712	-0.149132	-0.2118	0.046081	0.989412	0.77798	0.168156		ref|XP_001731932.1| hypothetical protein MGL_1200 [Malassezia globosa CBS 7966] 2e-16 88
Mellp1_110558_fgenesh2_pg_45_62								8518	5207	10999	18495		0.7	0.01		-0.227375	-0.0677535	-0.287743	-1.0945	-0.703612	-0.915021	0.0756088	0.139714	0.307983	0.874011	0.998155	0.90053		ref|NP_593066.1| tRNA methyltransferase Trm12 (predicted) [Schizosaccharomyces pombe972h-] 1e-26 124
Mellp1_49049_estExt_Genewise1Plus_C_280003								5542	7538	4484	7540		0.7	0.005		-0.216791	-0.221825	0.00174775	0.709026	0.270208	-0.084813	-0.521107	-0.401275	-0.430868	0.3841	0.218609	0.292989		ref|XP_760050.1| hypothetical protein UM03903.1 [Ustilago maydis 521] 0.0 662
Mellp1_110778_fgenesh2_pg_47_44								1662	10555	3551	5963		0.7	0.161		-1.38858	-1.38697	-1.42892	1.52629	1.2023	1.06838	-0.0873403	-0.488379	-0.342486	0.552256	0.819678	-0.0462161		No hits found
Mellp1_95081_EuGene_00790011								7558	2985	6749	11331		0.7	0.054		0.159622	-0.392433	0.922306	-1.19788	-0.0280305	-2.10587	-0.123363	0.111291	0.212043	0.807736	1.04629	0.588277		gb|EDR14788.1| predicted protein [Laccaria bicolor S238N-H82] 3e-37 157
Mellp1_106852_fgenesh2_pg_20_73								42	74	442	742		0.7	0.57		-2.72056	-1.52003	-1.99885	-1.94604	-1.04087	-0.854626	1.12016	0.840392	1.9593	2.51143	2.95352	0.696177		No hits found
Mellp1_114936_estExt_fgenesh2_pg_C_10464								2249	982	1523	2556		0.7	0.007		0.546572	0.308042	0.325253	-0.214583	-0.818643	-1.37287	-0.136423	-0.185389	-0.185532	0.686355	0.589427	0.457792		gb|EDR08310.1| predicted protein [Laccaria bicolor S238N-H82] 2e-12 76
Mellp1_118268_estExt_fgenesh2_pg_C_680033								1755	845	1208	2027		0.7	0.188		0.29986	0.239662	0.49823	-1.60358	0.0222172	-0.540921	-0.282412	-0.487329	0.191972	0.317357	0.331896	1.01305		gb|EAU86150.1| hypothetical protein CC1G_03361 [Coprinopsis cinerea okayama7#130] 1e-63 249
Mellp1_101845_fgenesh2_pg_2_324								29	46	68	113		0.7	0.297		-0.629578	-1.32248	-0.910181	-1.40214	0.299056	0.225889	-0.416588	0.712284	0.454967	1.04573	0.595273	1.34777		No hits found
Mellp1_111532_fgenesh2_pg_54_67								11620	3570	7348	12323		0.7	0.074		0.478955	0.469927	0.760364	-1.84573	-0.819677	-0.733149	-0.35142	0.0895266	-0.0123589	0.529705	0.50634	0.927518		gb|EDR14810.1| predicted protein [Laccaria bicolor S238N-H82] e-135 486
Mellp1_116529_estExt_fgenesh2_pg_C_190091								2103	962	1773	2972		0.7	0.124		0.167747	0.217426	0.270652	-0.619084	-0.198251	-1.90928	-0.360939	-0.13802	0.416295	0.85546	0.708754	0.589245		ref|XP_001582487.1| viral A-type inclusion protein, putative [Trichomonas vaginalis G3] 2e-15 89
Mellp1_48554_estExt_Genewise1Plus_C_210038								7437	2611	3110	5213		0.7	0.055		0.773115	0.690986	0.996528	0.387592	-0.963928	-1.494	-0.217999	-0.752798	-0.342316	0.319619	0.231552	0.371649		ref|XP_566802.1| oxidoreductase [Cryptococcus neoformans var. neoformans JEC21] 0.0 798
Mellp1_103592_fgenesh2_pg_6_251								359	101	90	151		0.7	0.178		1.3768	1.2017	1.21933	-1.35477	-1.2696	0.935634	-1.30277	-0.485735	-0.383952	-0.0061253	0.12123	-0.0517422		No hits found
Mellp1_72978_estExt_fgenesh1_kg_C_490011								1891	162	1186	1988		0.7	0.029		1.23506	0.897486	0.974826	-2.02924	-2.33571	-3.15593	0.418033	0.165422	0.505862	1.21198	0.971655	1.14054		ref|NP_476534.1| L-3-hydroxyacyl-Coenzyme A dehydrogenase [Rattus norvegicus] 3e-87 325
Mellp1_73414_estExt_fgenesh1_kg_C_720001								3095	3651	3115	5220		0.7	0.059		-0.108337	-0.27958	-0.364161	-0.112864	0.435319	-0.358408	-0.250956	-0.529262	0.0571977	0.561986	0.459325	0.489741		gb|EDR03346.1| hypothetical protein LACBIDRAFT_307494 [Laccaria bicolor S238N-H82] 1e-06 57
Mellp1_33922_e_gw1_6_178_1								4374	2703	6424	10755		0.7	0.041		-0.209535	-0.243081	-0.415519	-0.896862	-0.786336	-1.26916	0.0993085	0.187196	0.508514	0.982845	1.15068	0.891957		ref|XP_569712.1| hypothetical protein [Cryptococcus neoformans var. neoformansJEC21] 3e-48 195
ycl_NewEugene_Mlp0004_0373								311	97	121	202		0.7	0.134		1.20364	0.807559	0.736559	-0.838233	-1.0271	-0.413413	-0.391987	-0.78876	-0.166765	0.635189	0.186539	0.0567793
Mellp1_33289_e_gw1_3_66_1						MFS (Major Facilitator Superfamily)		10428	84	9052	15137		0.7	0.04		1.83417	1.67588	1.45811	-5.44367	-4.24196	-6.21953	1.21429	1.43868	1.7029	2.21552	2.21538	2.15022		ref|XP_568285.1| hypothetical protein CNM02030 [Cryptococcus neoformans var.neoformans JEC21] e-123 444
Mellp1_118536_estExt_fgenesh2_pg_C_870033								415	69	64	108		0.7	0.22		1.77995	1.74424	1.90132	-0.905279	-1.1946	-0.268431	-1.39257	-0.493511	-0.755069	0.133754	-0.0233309	-0.52648		gb|EDR08577.1| predicted protein [Laccaria bicolor S238N-H82] 2e-13 78
Mellp1_92059_EuGene_00480072								70	211	54	91		0.7	0.183		-0.707098	0.184415	-0.678619	0.968795	0.670864	1.93319	-0.831882	-0.262156	-1.20273	-0.0968377	-0.184635	0.206694		No hits found
Mellp1_105603_fgenesh2_pg_14_102								2413	4250	1802	3011		0.7	0.003		0.22595	-0.454878	-0.307602	0.930363	0.746599	0.237393	-0.61184	-0.627631	-0.560263	0.204183	0.0820814	0.135644		ref|XP_569484.1| ER to Golgi transport-related protein [Cryptococcus neoformans var.neoformans JEC21] e-148 530
Mellp1_104276_fgenesh2_pg_9_31								310	25	98	164		0.7	0.221		1.72428	1.37018	1.56807	-2.16184	-2.14269	-1.9605	0.369091	-0.520946	-0.156084	0.913162	0.771546	0.225735		No hits found
Mellp1_33723_e_gw1_5_41_1		GH5						32734	3038	8032	13401		0.7	0.053		1.45185	1.9647	1.64214	-2.19639	-2.26233	-0.770728	-0.0582949	-0.589124	-0.374969	0.384989	0.492799	0.315355		gb|EAU88323.1| hypothetical protein CC1G_05089 [Coprinopsis cinerea okayama7#130] e-152 544
Mellp1_115826_estExt_fgenesh2_pg_C_90160								544	49	71	118		0.7	0.047		2.00595	2.24592	2.20572	-1.17729	-1.96386	-0.80694	-0.853314	-0.704246	-0.804693	-0.0987809	-0.276363	0.227915		No hits found
Mellp1_49432_estExt_Genewise1Plus_C_340011								709	124	161	268		0.7	0.133		1.37878	1.3272	1.83903	-1.07726	-1.45341	-0.483674	-1.11241	-0.318698	-0.440997	0.0423024	0.181328	0.117792		ref|XP_661798.1| hypothetical protein AN4194.2 [Aspergillus nidulans FGSC A4] 3e-87 325
Mellp1_53696_fgenesh1_pm_C_scaffold_52000024								8351	6370	6965	11615		0.7	0.079		0.190457	0.161023	-0.219142	-0.229319	-0.552846	-0.257254	-0.537693	0.0699729	-0.185398	0.653512	0.370566	0.536121		ref|XP_759745.1| hypothetical protein UM03598.1 [Ustilago maydis 521] 3e-85 319
Mellp1_42088_estExt_Genewise1_C_50011						MFS (Major Facilitator Superfamily)		9732	6865	8383	13978		0.7	0.029		0.173181	-0.12273	0.096864	-0.82357	-0.143823	-0.395808	-0.0679026	-0.0516469	-0.378777	0.523344	0.498245	0.692624		dbj|BAB43911.1| probable metabolite transporter [Pholiota nameko] e-141 506
[truncated: 8,714 more rows]
